# Supplementary material for: Effects of a DRG-based hospital reimbursement on the health care utilization and costs in Swiss primary care: A retrospective “quasi-experimental” analysis
Source: PLoS One. 2020 Oct 27;15(10):e0241179. doi: 10.1371/journal.pone.0241179 (PMC7591068; doi:10.1371/journal.pone.0241179)
Supplement: S1 Dataset — (XLSX) [file pone.0241179.s004.xlsx]

## Sheet: Aggregated
Canton ID	AP-DRG	Year	Number of GP	N Patients	Number of Consultations	Sum crude Positions	Total population	Total Population in 2010	Consultations expected	TARMED Positions	Cost Expected	Consultation Rate	Cost Rate	GP Rate
1	0	2008	382	391572	1555821	1.29445e+08	593801	611574	1.61713e+06	1.45444e+08	1.51234e+08	2.64421	247.287	6.24618
1	0	2009	388	393922	1547549	1.32475e+08	602135	611574	1.57863e+06	1.48849e+08	1.5187e+08	2.58125	248.327	6.34429
1	0	2010	392	405754	1551622	1.33948e+08	611574	611574	1551622	1.50503e+08	1.50503e+08	2.5371	246.092	6.40969
1	0	2011	400	420040	1562979	1.39593e+08	618397	611574	1.53762e+06	1.56847e+08	1.54286e+08	2.51421	252.276	6.5405
1	0	2012	406	414968	1560582	1.43245e+08	627432	611574	1.50628e+06	1.60949e+08	1.55307e+08	2.46296	253.946	6.63861
1	0	2013	414	432638	1634155	1.54473e+08	636432	611574	1.54959e+06	1.73566e+08	1.64441e+08	2.53378	268.881	6.76942
1	0	2014	429	432261	1593760	1.5905e+08	645346	611574	1.48394e+06	1.78708e+08	1.66217e+08	2.42643	271.785	7.01469
2	0	2008	13	14032	44358	3.09402e+06	15615	15689	45135.4	3.77319e+06	3.84304e+06	2.87688	244.951	8.28606
2	0	2009	12	14240	44161	3.07606e+06	15644	15689	44589.8	3.75129e+06	3.78968e+06	2.84211	241.55	7.64867
2	0	2010	13	13468	41431	2.95732e+06	15689	15689	41431	3.60649e+06	3.60649e+06	2.64077	229.874	8.28606
2	0	2011	13	14046	43575	3.14101e+06	15744	15689	43345.7	3830497	3.81013e+06	2.76281	242.853	8.28606
2	0	2012	13	14186	44039	3.16056e+06	15717	15689	43571.8	3.85434e+06	3.81162e+06	2.77722	242.949	8.28606
2	0	2013	13	14331	43377	3.19563e+06	15778	15689	42512.2	3.89712e+06	3.81524e+06	2.70968	243.18	8.28606
2	0	2014	13	14177	41293	3.24835e+06	15854	15689	40042	3.91368e+06	3.78923e+06	2.55223	241.521	8.28606
3	0	2008	44	38701	147562	9.59347e+06	52534	53021	150078	1.16994e+07	1.18995e+07	2.83054	224.429	8.2986
3	0	2009	44	39979	144791	9.81786e+06	52753	53021	146035	1.1973e+07	1.20768e+07	2.75428	227.775	8.2986
3	0	2010	47	43815	141576	9.70197e+06	53021	53021	141576	1.18317e+07	1.18317e+07	2.67019	223.151	8.86441
3	0	2011	48	42848	138683	9.58012e+06	53313	53021	137076	1.16831e+07	1.1546e+07	2.58532	217.763	9.05302
3	0	2012	50	41693	137253	9.54347e+06	53438	53021	134741	1.16384e+07	1.14206e+07	2.54128	215.398	9.43023
3	0	2013	49	42420	140317	1.00148e+07	53692	53021	136729	1.22132e+07	1.18942e+07	2.57877	224.331	9.24162
3	0	2014	52	40839	136349	1.02151e+07	54069	53021	131257	1.23074e+07	1.18416e+07	2.47556	223.338	9.80743
4	1	2008	924	693126	3073261	2.44564e+08	964177	980030	3.14912e+06	2.84376e+08	2.91592e+08	3.21329	297.534	9.42828
4	1	2009	929	700795	3042115	2.45985e+08	971252	980030	3.08134e+06	2.86029e+08	2.89825e+08	3.14413	295.73	9.4793
4	1	2010	943	706994	3062014	2.49132e+08	980030	980030	3062014	2.89688e+08	2.89688e+08	3.12441	295.591	9.62215
4	1	2011	952	714557	2968699	2.55099e+08	985253	980030	2.9383e+06	2.96627e+08	2.93481e+08	2.99817	299.462	9.71399
4	1	2012	966	717337	2986682	2.65914e+08	992851	980030	2.92055e+06	3.09203e+08	3.02121e+08	2.98006	308.277	9.85684
4	1	2013	987	757580	3074473	2.83787e+08	1001506	980030	2.97111e+06	3.29985e+08	3.18449e+08	3.03166	324.938	10.0711
4	1	2014	996	744633	3005763	294365131	1009612	980030	2.86954e+06	3.42285e+08	3.26092e+08	2.92802	332.737	10.163
5	0	2008	247	193747	764580	6.35687e+07	270565	274443	783946	6.76263e+07	6.9319e+07	2.8565	252.581	9.00005
5	0	2009	251	193150	737884	6.38558e+07	272170	274443	747554	6.8295e+07	6.91932e+07	2.7239	252.122	9.1458
5	0	2010	256	195114	739117	6.48117e+07	274443	274443	739117	7.02566e+07	7.02566e+07	2.69315	255.997	9.32798
5	0	2011	264	200904	738913	6.67544e+07	275403	274443	730737	7.33565e+07	7.25328e+07	2.66262	264.291	9.61948
5	0	2012	269	213423	735062	6.85478e+07	276569	274443	718730	7.53273e+07	7.36367e+07	2.61887	268.313	9.80167
5	0	2013	272	241012	764864	7.31273e+07	278674	274443	738677	8.03597e+07	7.75543e+07	2.69155	282.588	9.91098
5	0	2014	272	262460	768599	7.8461e+07	281317	274443	732729	8.62208e+07	8.21462e+07	2.66988	299.32	9.91098
6	0	2008	210	95071	533956	4.11709e+07	181973	184952	538939	4.62594e+07	4.67213e+07	2.91394	252.613	11.3543
6	0	2009	210	104220	564992	4.43133e+07	183408	184952	567908	4.97902e+07	5.00591e+07	3.07057	270.66	11.3543
6	0	2010	220	140610	561480	4.44198e+07	184952	184952	561480	4.93554e+07	4.93554e+07	3.03581	266.855	11.895
6	0	2011	220	153427	573895	4.80119e+07	186255	184952	571585	5.27603e+07	5.25432e+07	3.09045	284.091	11.895
6	0	2012	230	160855	567365	5.03188e+07	187425	184952	563308	5.52953e+07	5.48927e+07	3.0457	296.794	12.4357
6	0	2013	228	181325	546924	5.41293e+07	189335	184952	539011	5.94828e+07	5.86207e+07	2.91433	316.951	12.3275
6	0	2014	224	168741	529349	5.44348e+07	190580	184952	519534	5.98184e+07	5.87197e+07	2.80902	317.486	12.1113
7	0	2008	184	169623	574881	5.25192e+07	266493	278608	604963	5.77134e+07	6.07608e+07	2.17138	218.087	6.60426
7	0	2009	193	178671	602217	5.39626e+07	272464	278608	617989	5.8655e+07	6.02069e+07	2.21813	216.099	6.9273
7	0	2010	197	165777	617932	5.36735e+07	278608	278608	617932	5.89818e+07	5.89818e+07	2.21793	211.702	7.07087
7	0	2011	205	167870	615895	5.44178e+07	284788	278608	600879	5.97998e+07	5.83288e+07	2.15672	209.358	7.35801
7	0	2012	211	172717	620456	5.68824e+07	291497	278608	589100	6.25081e+07	5.93157e+07	2.11444	212.9	7.57336
7	0	2013	215	186420	657510	6.12947e+07	297724	278608	609404	6.73568e+07	6.23828e+07	2.18732	223.909	7.71694
7	0	2014	220	188761	666685	6.40769e+07	303479	278608	604284	7.04142e+07	6.37638e+07	2.16894	228.866	7.8964
8	1	2008	543	267314	1001849	1.35976e+08	446401	457725	1.03361e+06	1.41642e+08	1.46029e+08	2.25814	319.033	11.863
8	1	2009	550	278858	1014599	1.37827e+08	451192	457725	1.03203e+06	1.4357e+08	1.45993e+08	2.25469	318.953	12.0159
8	1	2010	566	292706	1023813	1.41554e+08	457725	457725	1023813	1.47452e+08	1.47452e+08	2.23674	322.14	12.3655
8	1	2011	590	319970	1030540	1.47831e+08	460539	457725	1.02015e+06	1.53991e+08	1.52494e+08	2.22875	333.156	12.8898
8	1	2012	617	325763	1031947	1.52002e+08	463108	457725	1.01151e+06	1.58335e+08	1.5529e+08	2.20987	339.266	13.4797
8	1	2013	659	346968	1096570	1.63645e+08	469442	457725	1.05796e+06	1.70464e+08	1.64573e+08	2.31135	359.545	14.3973
8	1	2014	683	352052	1135759	1.67281e+08	477390	457725	1.07582e+06	1.74251e+08	1.65223e+08	2.35035	360.965	14.9216
9	0	2008	31	32255	138550	9.84134e+06	38216	38608	141287	1.20016e+07	1.22432e+07	3.65952	317.116	8.02942
9	0	2009	31	34060	140751	1.03924e+07	38487	38608	141967	1.26736e+07	1.2786e+07	3.67715	331.175	8.02942
9	0	2010	32	32635	115202	8.58279e+06	38608	38608	115202	1.04668e+07	1.04668e+07	2.98389	271.105	8.28844
9	0	2011	32	33862	90269	7.25495e+06	39217	38608	88816.3	8.8475e+06	8.70344e+06	2.30046	225.431	8.28844
9	0	2012	35	34357	110296	8.68045e+06	39369	38608	107710	10585914	1.03355e+07	2.78983	267.704	9.06548
9	0	2013	32	33920	137410	1.08334e+07	39593	38608	132956	1.32115e+07	1.27798e+07	3.44374	331.015	8.28844
9	0	2014	33	34455	130795	1.10039e+07	39794	38608	125249	1.32577e+07	1.26875e+07	3.24412	328.623	8.54745
10	0	2008	181	165747	657069	4.90596e+07	191393	192783	670370	6.13245e+07	6.25937e+07	3.47733	324.685	9.38879
10	0	2009	185	165488	632085	4.79784e+07	191953	192783	638912	5.9973e+07	6.06431e+07	3.31415	314.567	9.59628
10	0	2010	188	163309	630722	4.82864e+07	192783	192783	630722	5.88859e+07	5.88859e+07	3.27167	305.452	9.7519
10	0	2011	194	166248	621140	4.9866e+07	193564	192783	614812	6.08122e+07	6.01719e+07	3.18914	312.122	10.0631
10	0	2012	195	165453	609359	5.00859e+07	194104	192783	597853	6.10804e+07	5.98769e+07	3.10117	310.592	10.115
10	0	2013	195	173081	644415	5.38529e+07	195161	192783	625496	6.56742e+07	6.36549e+07	3.24456	330.19	10.115
10	0	2014	197	170276	627740	5.66469e+07	196060	192783	603021	6.82493e+07	6.54289e+07	3.12798	339.391	10.2187
11	0	2008	54	38569	130493	1.17105e+07	68938	70073	133785	1.18288e+07	1.21327e+07	1.90923	173.143	7.70625
11	0	2009	58	40583	135330	1.23553e+07	69408	70073	137205	1.24801e+07	1.26564e+07	1.95802	180.618	8.27708
11	0	2010	58	44163	151096	1.3888e+07	70073	70073	151096	1.40282e+07	1.40282e+07	2.15627	200.195	8.27708
11	0	2011	57	43961	146968	1.34064e+07	70581	70073	144938	1.38211e+07	1.36235e+07	2.06838	194.419	8.13437
11	0	2012	60	44997	140145	1.31764e+07	70980	70073	136528	1.3584e+07	1.3222e+07	1.94836	188.688	8.5625
11	0	2013	64	47213	161874	1.50473e+07	71768	70073	155223	1.55127e+07	1.48552e+07	2.21515	211.996	9.13333
11	0	2014	66	45184	164186	1.53345e+07	72445	70073	155042	1.58088e+07	1.48986e+07	2.21258	212.615	9.41875
12	0	2008	273	311359	1202571	8.50661e+07	369276	377639	1.23844e+06	1.06333e+08	1.09542e+08	3.27942	290.072	7.22913
12	0	2009	271	307572	1190376	8.53024e+07	373401	377639	1.20797e+06	1.06628e+08	1.0823e+08	3.19875	286.597	7.17617
12	0	2010	276	321757	1174875	8.5501e+07	377639	377639	1174875	1.06876e+08	1.06876e+08	3.11111	283.012	7.30857
12	0	2011	300	331770	1190522	8.97933e+07	381990	377639	1.17311e+06	1.09504e+08	1.07883e+08	3.10643	285.677	7.94409
12	0	2012	301	332184	1206680	9.41612e+07	386111	377639	1.17242e+06	1.14831e+08	1.11535e+08	3.1046	295.347	7.97058
12	0	2013	314	362752	1293064	1.05177e+08	390365	377639	1.23992e+06	1.28264e+08	1.22926e+08	3.28335	325.511	8.31482
12	0	2014	329	351446	1253930	1.08927e+08	394618	377639	1.18495e+06	1.32838e+08	1.2543e+08	3.13779	332.142	8.71202
13	1	2008	160	93797	383708	3.09285e+07	169313	172107	391569	3.36179e+07	3.43101e+07	2.27515	199.353	9.29654
13	1	2009	167	96404	370818	3.00328e+07	170625	172107	374717	3.26443e+07	3.29906e+07	2.17723	191.687	9.70327
13	1	2010	168	99565	380984	3.08977e+07	172107	172107	380984	3.35844e+07	3.35844e+07	2.21365	195.137	9.76137
13	1	2011	169	97460	393151	3.17421e+07	173206	172107	389121	3.45023e+07	3.4145e+07	2.26092	198.394	9.81947
13	1	2012	178	100188	391602	3.22565e+07	174582	172107	383448	3.50614e+07	3.43281e+07	2.22797	199.458	10.3424
13	1	2013	179	100666	427069	3.49374e+07	176418	172107	412849	3.79754e+07	3.67047e+07	2.39879	213.267	10.4005
13	1	2014	195	106186	444695	3.72658e+07	177349	172107	426509	4.08766e+07	3.91927e+07	2.47816	227.723	11.3302
14	1	2008	27	31511	113034	7.95393e+06	40509	41024	117190	9.24876e+06	9.59663e+06	2.85663	233.927	6.58151
14	1	2009	26	30838	107639	7.76716e+06	40765	41024	109602	9.03158e+06	9.20132e+06	2.67166	224.291	6.33775
14	1	2010	28	32486	109734	8.26048e+06	41024	41024	109734	9605212	9605212	2.67487	234.136	6.82527
14	1	2011	30	32241	105328	7.90596e+06	41311	41024	103661	9.19298e+06	9.03987e+06	2.52684	220.356	7.31279
14	1	2012	33	33005	102714	7.84845e+06	41584	41024	99506	9.12611e+06	8.82654e+06	2.42556	215.156	8.04407
14	1	2013	33	33709	107707	8.40868e+06	41889	41024	102593	9.77754e+06	9.29179e+06	2.5008	226.496	8.04407
14	1	2014	33	33536	112621	9.60886e+06	42082	41024	105523	1.11731e+07	1.04373e+07	2.57223	254.42	8.04407
15	1	2008	27	32787	123101	9.72709e+06	34936	35585	127107	1.13106e+07	1.16897e+07	3.57193	328.502	7.58747
15	1	2009	29	33406	124350	9.94341e+06	35246	35585	126329	1.15621e+07	1.17514e+07	3.55005	330.233	8.1495
15	1	2010	29	32270	116817	9.4922e+06	35585	35585	116817	1.10374e+07	1.10374e+07	3.28276	310.171	8.1495
15	1	2011	31	31429	117131	9.5813e+06	35885	35585	115113	1.1141e+07	1.09419e+07	3.23489	307.487	8.71154
15	1	2012	31	30141	113499	9.4682e+06	36115	35585	110014	1.10095e+07	1.06587e+07	3.09159	299.527	8.71154
15	1	2013	29	32267	115927	9.81968e+06	36507	35585	110526	1.14182e+07	1.08672e+07	3.10596	305.388	8.1495
15	1	2014	33	32131	113277	9.79016e+06	36834	35585	106273	1.13839e+07	1.06524e+07	2.98646	299.351	9.27357
16	0	2008	375	383835	1513495	1.0554e+08	470414	478912	1.55573e+06	1.28707e+08	1.32367e+08	3.24847	276.391	7.83025
16	0	2009	384	389363	1529788	1.0886e+08	474551	478912	1.55097e+06	1.32757e+08	1.34633e+08	3.23852	281.122	8.01817
16	0	2010	400	410488	1556307	1.13308e+08	478912	478912	1556307	1.3818e+08	1.3818e+08	3.24967	288.529	8.35227
16	0	2011	413	418402	1551343	1.17652e+08	483162	478912	1.53123e+06	1.43479e+08	1.41587e+08	3.19732	295.643	8.62371
16	0	2012	430	422774	1478693	1.13835e+08	487066	478912	1.44189e+06	1.38823e+08	1.35311e+08	3.01076	282.538	8.97869
16	0	2013	429	450028	1640418	1.28477e+08	491703	478912	1.57824e+06	1.56679e+08	1.50612e+08	3.29547	314.487	8.9578
16	0	2014	435	447085	1632834	1.36178e+08	495825	478912	1.55141e+06	1.64069e+08	1.55732e+08	3.23944	325.178	9.08309
17	0	2008	65	55763	257685	1.71564e+07	74859	76366	264670	2.09224e+07	2.1496e+07	3.46581	281.487	8.51164
17	0	2009	66	54660	243535	1.68123e+07	75606	76366	246818	2.05028e+07	2.07832e+07	3.23203	272.152	8.64259
17	0	2010	67	56355	249988	1.76965e+07	76366	76366	249988	2.15811e+07	2.15811e+07	3.27355	282.601	8.77354
17	0	2011	71	55975	244829	1.76078e+07	77153	76366	241777	2.1473e+07	2.12036e+07	3.16602	277.657	9.29733
17	0	2012	71	55573	240841	1.77224e+07	77968	76366	234613	2.16127e+07	2.10511e+07	3.07221	275.66	9.29733
17	0	2013	70	57537	246729	1.84669e+07	78790	76366	237136	2.25206e+07	2.16374e+07	3.10526	283.339	9.16638
17	0	2014	67	56195	234664	1.86206e+07	79425	76366	222863	2.24345e+07	2.12974e+07	2.91836	278.886	8.77354
18	0	2008	214	184858	797974	5.87955e+07	251020	255339	817158	6.99946e+07	7.17472e+07	3.20029	280.988	8.38102
18	0	2009	218	184616	776276	5.86308e+07	253001	255339	786119	6.97986e+07	7.07204e+07	3.07873	276.967	8.53767
18	0	2010	218	186547	774742	5.89468e+07	255339	255339	774742	7.01748e+07	7.01748e+07	3.03417	274.83	8.53767
18	0	2011	221	188367	741588	5.90079e+07	257041	255339	733460	7.02476e+07	6.94418e+07	2.8725	271.959	8.65516
18	0	2012	227	186609	739671	6.01854e+07	259331	255339	723107	7.16493e+07	6.99859e+07	2.83195	274.09	8.89014
18	0	2013	234	202759	753649	6.25567e+07	261484	255339	728205	7.44722e+07	7.18706e+07	2.85191	281.471	9.16429
18	0	2014	240	194195	746362	6.62605e+07	263770	255339	711861	7.88815e+07	7.51128e+07	2.7879	294.169	9.39927
19	1	2008	97	117385	418286	3.48938e+07	143539	146742	433766	4.36173e+07	4.52765e+07	2.95598	308.545	6.61024
19	1	2009	103	121832	444277	3.65818e+07	145059	146742	452507	4.57272e+07	4.65964e+07	3.08369	317.54	7.01912
19	1	2010	103	123017	439652	3.63378e+07	146742	146742	439652	4.54223e+07	4.54223e+07	2.99609	309.538	7.01912
19	1	2011	113	125812	435146	3.67148e+07	147910	146742	428696	4.58935e+07	4.51905e+07	2.92143	307.959	7.70059
19	1	2012	117	129381	445996	3.91793e+07	149834	146742	430938	4.89741e+07	4.72737e+07	2.93671	322.155	7.97318
19	1	2013	117	132579	457375	42540822	151405	146742	435575	5.18791e+07	4.93371e+07	2.9683	336.217	7.97318
19	1	2014	120	141234	456301	4.61588e+07	152770	146742	427587	5.62912e+07	5.26635e+07	2.91387	358.885	8.17762
20	0	2008	178	181638	736943	5.20282e+07	240667	248476	767596	6.34491e+07	6.61039e+07	3.08922	266.038	7.16367
20	0	2009	183	179936	718449	5.20124e+07	244473	248476	733458	6.34298e+07	6.47668e+07	2.95183	260.656	7.3649
20	0	2010	184	184573	713459	51725935	248476	248476	713459	6.30804e+07	6.30804e+07	2.87134	253.869	7.40514
20	0	2011	184	187938	713266	5.3795e+07	251999	248476	700598	6.56037e+07	6.44263e+07	2.81958	259.286	7.40514
20	0	2012	192	185670	722267	5.51816e+07	256231	248476	694954	6.72947e+07	6.47292e+07	2.79687	260.505	7.7271
20	0	2013	202	202440	760497	5.91064e+07	260295	248476	718103	7.2081e+07	6.8025e+07	2.89003	273.769	8.12956
20	0	2014	208	196468	750303	6.19573e+07	263752	248476	696005	7.46474e+07	6.91776e+07	2.80109	278.408	8.37103
21	1	2008	317	205382	958429	7.83675e+07	325039	333866	994998	8.16328e+07	8.47568e+07	2.98023	253.865	9.49483
21	1	2009	321	204147	952496	7.87481e+07	329148	333866	971264	8.28927e+07	8.45377e+07	2.90914	253.208	9.61464
21	1	2010	333	214580	993054	8.18172e+07	333866	333866	993054	8.61234e+07	8.61234e+07	2.97441	257.958	9.97406
21	1	2011	336	218669	1011372	8.60067e+07	337058	333866	996177	9.05334e+07	8.91712e+07	2.98376	267.087	10.0639
21	1	2012	352	226695	1014423	8.92808e+07	341745	333866	980724	9.39798e+07	9.08519e+07	2.93748	272.121	10.5432
21	1	2013	363	240464	1097817	9.81146e+07	346630	333866	1.04304e+06	1.055e+08	1.00219e+08	3.12414	300.177	10.8726
21	1	2014	378	243855	1103709	1.01778e+08	350448	333866	1.03107e+06	1.09439e+08	1.02197e+08	3.08828	306.103	11.3219
22	1	2008	28	33446	116283	8.66056e+06	35045	35437	118653	1.00704e+07	1.02849e+07	3.34827	290.231	7.90135
22	1	2009	25	30130	112689	8.38614e+06	35200	35437	113915	9.75132e+06	9.8616e+06	3.21458	278.285	7.05477
22	1	2010	23	29384	109786	8.27191e+06	35437	35437	109786	9.61849e+06	9.61849e+06	3.09806	271.425	6.49039
22	1	2011	23	28939	105315	8.19959e+06	35395	35437	104539	9.53441e+06	9.45667e+06	2.94999	266.859	6.49039
22	1	2012	21	27449	98881	7.85867e+06	35707	35437	96901.7	9.13798e+06	8.94529e+06	2.73448	252.428	5.92601
22	1	2013	22	29351	99157	8.08658e+06	35873	35437	96326.4	9.403e+06	9.12449e+06	2.71824	257.485	6.2082
22	1	2014	25	29505	95709	8.26644e+06	36019	35437	92049	9.61214e+06	9.2306e+06	2.59754	260.479	7.05477
23	1	2008	680	420551	1560718	1.6752e+08	690125	713592	1.62151e+06	1.69212e+08	1.75809e+08	2.27232	246.371	9.52925
23	1	2009	688	428706	1538103	1.68466e+08	701364	713592	1.56902e+06	1.70168e+08	1.73589e+08	2.19876	243.261	9.64136
23	1	2010	695	444640	1591461	1.72518e+08	713592	713592	1591461	1.74261e+08	1.74261e+08	2.23021	244.202	9.73946
23	1	2011	716	463423	1554793	1.7537e+08	726225	713592	1.52482e+06	1.77141e+08	1.73729e+08	2.13682	243.458	10.0337
23	1	2012	743	478535	1601066	1.8176e+08	734634	713592	1.54666e+06	1.8547e+08	1.79185e+08	2.16743	251.103	10.4121
23	1	2013	767	498736	1699856	1.89914e+08	749614	713592	1.60687e+06	1.97827e+08	1.8705e+08	2.2518	262.125	10.7484
23	1	2014	793	503601	1731116	1.94315e+08	761677	713592	1.6062e+06	2.02411e+08	1.87787e+08	2.25086	263.157	11.1128
24	1	2008	250	221144	765767	6.80418e+07	303126	312770	797639	8.40022e+07	8.78081e+07	2.55024	280.743	7.99309
24	1	2009	250	220843	768460	7.09594e+07	307693	312770	784888	8.76041e+07	8.96386e+07	2.50947	286.596	7.99309
24	1	2010	255	221739	792661	7.20543e+07	312770	312770	792661	8.8956e+07	8.8956e+07	2.53433	284.413	8.15296
24	1	2011	254	225085	794109	7.58028e+07	317102	312770	779746	9.35836e+07	9.17588e+07	2.49303	293.375	8.12098
24	1	2012	252	221398	781970	7.72568e+07	321819	312770	753060	9.53788e+07	9.15694e+07	2.40771	292.769	8.05704
24	1	2013	266	235217	822948	8.2014e+07	327085	312770	776578	1.01252e+08	9.5098e+07	2.4829	304.051	8.50465
24	1	2014	283	236154	854758	8.66407e+07	331849	312770	790652	1.05659e+08	9.7129e+07	2.5279	310.545	9.04818
25	1	2008	91	74841	273210	2.23551e+07	109809	113105	284275	2.79439e+07	2.90777e+07	2.51337	257.086	8.04562
25	1	2009	87	76293	277289	2.33043e+07	111509	113105	282679	2.91304e+07	2.96993e+07	2.49927	262.582	7.69197
25	1	2010	88	79990	278796	2.38312e+07	113105	113105	278796	2.97891e+07	2.97891e+07	2.46493	263.375	7.78038
25	1	2011	88	82663	280333	2.44599e+07	115104	113105	274491	3.05749e+07	2.99346e+07	2.42687	264.662	7.78038
25	1	2012	96	84937	290135	2.53035e+07	116576	113105	279048	3.16293e+07	3.04238e+07	2.46716	268.987	8.48769
25	1	2013	99	89831	302326	2.77617e+07	118119	113105	285794	3.47022e+07	3.28004e+07	2.5268	289.999	8.75293
25	1	2014	100	92121	293460	3.01933e+07	120091	113105	272006	3.68211e+07	3.40577e+07	2.4049	301.115	8.84134
26	0	2008	1253	988538	4058188	3.45214e+08	1337459	1373115	4.18527e+06	3.87881e+08	4.00024e+08	3.04801	291.326	9.12524
26	0	2009	1251	1011068	3994892	3.52819e+08	1355267	1373115	4.0561e+06	3.96425e+08	4.02513e+08	2.95394	293.139	9.11067
26	0	2010	1283	1044594	4014503	3.62342e+08	1373115	1373115	4014503	4.07126e+08	4.07126e+08	2.92365	296.498	9.34372
26	0	2011	1299	1073315	4098354	3.83288e+08	1392443	1373115	4.03293e+06	4.30661e+08	4.23771e+08	2.93706	308.62	9.46024
26	0	2012	1333	1132481	4249093	4.07459e+08	1408618	1373115	4.12191e+06	4.57819e+08	4.44099e+08	3.00187	323.424	9.70785
26	0	2013	1377	1248819	4457432	4.42405e+08	1425574	1373115	4.26443e+06	4.97084e+08	4.75555e+08	3.10566	346.333	10.0283
26	0	2014	1396	1280242	4475662	4.7374e+08	1446383	1373115	4.21588e+06	5.32293e+08	5.01411e+08	3.0703	365.163	10.1667

## Sheet: By Groups
Canton ID	Year	Patient's Sex	Patient age group	AP-DRG	N Patients	Number of consultations	Sum Crude Positions	TARMED Positions	Total Population	Total Population 2010	Consultations expected	Consultations Rate	Cost expected	Cost Rate
1	2008	M	[0,36)	0	13561	138535	1.02578e+07	1.15256e+07	128210	131431	142015	1.08053	1.18152e+07	89.8964
1	2008	M	[36,66)	0	22331	302711	2.59217e+07	2.91255e+07	131433	134587	309975	2.30316	2.98244e+07	221.6
1	2008	M	[66,95)	0	10658	222444	1.92899e+07	2.1674e+07	36210	39250	241119	6.14316	2.34937e+07	598.565
1	2008	W	[0,36)	0	18421	190507	1.48738e+07	1.67122e+07	122900	125601	194694	1.5501	1.70795e+07	135.982
1	2008	W	[36,66)	0	26536	384822	3.25888e+07	3.66167e+07	128605	131448	393329	2.99228	3.74261e+07	284.722
1	2008	W	[66,95)	0	13003	316802	2.65134e+07	2.97904e+07	46443	49257	335997	6.82131	3.15954e+07	641.44
2	2008	M	[0,36)	0	132	5292	325973	397529	3729	3675	5215.37	1.41915	391772	106.605
2	2008	M	[36,66)	0	198	7245	550922	671856	3210	3222	7272.08	2.25701	674368	209.301
2	2008	M	[66,95)	0	173	7721	565827	690033	1073	1151	8282.27	7.19571	740194	643.088
2	2008	W	[0,36)	0	140	6108	387943	473101	3342	3332	6089.72	1.82765	471685	141.562
2	2008	W	[36,66)	0	208	8353	584858	713241	2943	2958	8395.57	2.83826	716876	242.352
2	2008	W	[66,95)	0	186	9639	678494	827431	1318	1351	9880.34	7.31335	848148	627.793
3	2008	M	[0,36)	0	537	11951	712868	869351	11213	11269	12010.7	1.06582	873692	77.5306
3	2008	M	[36,66)	0	917	26344	1.75613e+06	2.14162e+06	11543	11619	26517.5	2.28225	2.15572e+06	185.534
3	2008	M	[66,95)	0	613	24708	1.64172e+06	2.0021e+06	3585	3769	25976.1	6.89205	2.10486e+06	558.466
3	2008	W	[0,36)	0	665	14949	968077	1.18058e+06	10184	10202	14975.4	1.46789	1.18267e+06	115.925
3	2008	W	[36,66)	0	986	31376	2.09424e+06	2.55395e+06	11162	11205	31496.9	2.81097	2.56379e+06	228.807
3	2008	W	[66,95)	0	747	38234	2.42044e+06	2.95175e+06	4847	4957	39101.7	7.88818	3.01874e+06	608.986
4	2008	M	[0,36)	1	21912	224972	1.57947e+07	1.8366e+07	194398	196837	227795	1.15728	1.85964e+07	94.4762
4	2008	M	[36,66)	1	37509	564437	4.66951e+07	5.42966e+07	207277	208798	568579	2.7231	5.4695e+07	261.952
4	2008	M	[66,95)	1	21002	486007	4.12238e+07	4.79346e+07	67786	72412	519174	7.16973	5.12059e+07	707.146
4	2008	W	[0,36)	1	29212	319193	2.27909e+07	2.65011e+07	189102	191757	323674	1.68794	2.68731e+07	140.142
4	2008	W	[36,66)	1	43900	736988	5.77126e+07	6.71077e+07	209232	210248	740567	3.52235	6.74335e+07	320.733
4	2008	W	[66,95)	1	26039	741664	6.03465e+07	7.01704e+07	96382	99978	769335	7.69505	7.27884e+07	728.045
5	2008	M	[0,36)	0	5248	52029	3.98403e+06	4.23833e+06	52485	53004	52543.5	0.991312	4.28024e+06	80.7531
5	2008	M	[36,66)	0	9555	135326	1.16064e+07	1.23473e+07	59171	59343	135719	2.28703	1.23832e+07	208.671
5	2008	M	[66,95)	0	4966	131411	1.10698e+07	1.17763e+07	20684	21953	139473	6.35327	1.24988e+07	569.346
5	2008	W	[0,36)	0	7059	75297	5.99672e+06	6.37949e+06	50781	51283	76041.4	1.48278	6.44256e+06	125.628
5	2008	W	[36,66)	0	11354	181304	1.5656e+07	1.66553e+07	60599	60680	181546	2.99186	1.66776e+07	274.845
5	2008	W	[66,95)	0	5976	189213	1.52558e+07	1.62296e+07	26845	28180	198623	7.04835	1.70366e+07	604.565
6	2008	M	[0,36)	0	854	20240	1.75546e+06	1.97243e+06	35419	36314	20751.4	0.571445	2.02227e+06	55.6884
6	2008	M	[36,66)	0	1602	81483	7.31031e+06	8.21383e+06	37331	37909	82744.6	2.18272	8.34101e+06	220.027
6	2008	M	[66,95)	0	1353	96193	7.12787e+06	8.00884e+06	13930	14193	98009.1	6.90546	8.16005e+06	574.935
6	2008	W	[0,36)	0	988	34798	2.76564e+06	3.10747e+06	35233	36138	35691.8	0.987654	3.18728e+06	88.1976
6	2008	W	[36,66)	0	1751	111476	8.9354e+06	1.00398e+07	37642	38071	112746	2.96148	1.01542e+07	266.717
6	2008	W	[66,95)	0	1560	189766	1.32762e+07	1.49171e+07	22418	22327	188996	8.46489	1.48565e+07	665.405
7	2008	M	[0,36)	0	6618	53950	4.27597e+06	4698863	60778	63622	56474.5	0.887657	4.91874e+06	77.3119
7	2008	M	[36,66)	0	10039	115259	1.0893e+07	1.19704e+07	56883	59105	119761	2.02625	1.24379e+07	210.438
7	2008	M	[66,95)	0	4959	76786	7.47982e+06	8.21958e+06	14564	15949	84088.2	5.27232	9.00124e+06	564.377
7	2008	W	[0,36)	0	8432	72889	6.11966e+06	6.7249e+06	59296	61670	75807.2	1.22924	6.99414e+06	113.412
7	2008	W	[36,66)	0	11475	141836	1.31461e+07	1.44463e+07	55989	57986	146895	2.53328	1.49615e+07	258.02
7	2008	W	[66,95)	0	6128	114161	1.06046e+07	1.16534e+07	18983	20276	121937	6.01385	1.24471e+07	613.886
8	2008	M	[0,36)	1	8423	81703	1.24729e+07	1.29926e+07	99261	101048	83173.9	0.823113	1.32265e+07	130.893
8	2008	M	[36,66)	1	16044	184553	2.70838e+07	2.82123e+07	89579	91977	189493	2.06023	2.89675e+07	314.943
8	2008	M	[66,95)	1	8941	122481	1.54269e+07	1.60697e+07	26277	27767	129426	4.66115	1.69809e+07	611.549
8	2008	W	[0,36)	1	11414	124708	1.70816e+07	1.77933e+07	98563	100349	126968	1.26526	1.81158e+07	180.528
8	2008	W	[36,66)	1	20299	273226	3.70748e+07	3.86195e+07	94489	96535	279142	2.89162	3.94558e+07	408.72
8	2008	W	[66,95)	1	11315	215178	2.68362e+07	2.79544e+07	38232	40049	225404	5.62822	2.92829e+07	731.178
9	2008	M	[0,36)	0	855	12437	842982	1.02803e+06	8351	8338	12417.6	1.48928	1.02643e+06	123.102
9	2008	M	[36,66)	0	1241	24396	1.81063e+06	2.20808e+06	8236	8300	24585.6	2.96212	2.22524e+06	268.101
9	2008	M	[66,95)	0	767	21710	1615607	1.97025e+06	2570	2745	23188.3	8.44747	2.10441e+06	766.635
9	2008	W	[0,36)	0	1004	16071	1.10186e+06	1.34374e+06	7647	7656	16089.9	2.10161	1.34532e+06	175.721
9	2008	W	[36,66)	0	1365	30415	2.17726e+06	2.6552e+06	7770	7841	30692.9	3.91441	2.67946e+06	341.724
9	2008	W	[66,95)	0	907	33521	2.293e+06	2.79634e+06	3642	3728	34312.5	9.20401	2.86237e+06	767.804
10	2008	M	[0,36)	0	4370	57068	3.98355e+06	4.97943e+06	39580	39434	56857.5	1.44184	4.96107e+06	125.807
10	2008	M	[36,66)	0	6870	119504	9.125e+06	1.14063e+07	42238	42348	119815	2.8293	1.1436e+07	270.047
10	2008	M	[66,95)	0	3977	99288	7.75903e+06	9.69879e+06	13103	14063	106562	7.5775	1.04094e+07	740.196
10	2008	W	[0,36)	0	6092	79655	5.66295e+06	7.07869e+06	37839	37537	79019.3	2.1051	7.02219e+06	187.074
10	2008	W	[36,66)	0	7907	149716	1.13542e+07	1.41928e+07	41009	41020	149756	3.65081	1.41966e+07	346.09
10	2008	W	[66,95)	0	5288	151838	1.11748e+07	1.39685e+07	17624	18381	158360	8.61541	1.45685e+07	792.586
11	2008	M	[0,36)	0	1390	11106	859641	868325	14772	14999	11276.7	0.751828	881668	58.7818
11	2008	M	[36,66)	0	2332	24924	2.29153e+06	2.31468e+06	14393	14456	25033.1	1.73168	2.32481e+06	160.82
11	2008	M	[66,95)	0	1475	20493	1.8986e+06	1.91778e+06	4756	5069	21841.7	4.30887	2.04399e+06	403.233
11	2008	W	[0,36)	0	1810	14878	1.21772e+06	1.23002e+06	14030	14159	15014.8	1.06044	1.24133e+06	87.6705
11	2008	W	[36,66)	0	2660	30511	2.78999e+06	2.81817e+06	14427	14529	30726.7	2.11485	2.8381e+06	195.34
11	2008	W	[66,95)	0	1808	28581	2.65302e+06	2.67982e+06	6560	6861	29892.4	4.35686	2.80278e+06	408.509
12	2008	M	[0,36)	0	7627	122027	8.01517e+06	1.0019e+07	82742	83985	123860	1.47479	1.01695e+07	121.087
12	2008	M	[36,66)	0	11053	220009	1.60992e+07	2.0124e+07	76516	78336	225242	2.87533	2.06026e+07	263.003
12	2008	M	[66,95)	0	5602	171114	1.27859e+07	1.59824e+07	22893	24364	182109	7.47451	1.70093e+07	698.134
12	2008	W	[0,36)	0	9814	161922	1.11495e+07	1.39369e+07	80319	81372	164045	2.01599	1.41196e+07	173.52
12	2008	W	[36,66)	0	12380	269446	1.90977e+07	2.38721e+07	75650	77199	274963	3.56174	2.43609e+07	315.559
12	2008	W	[66,95)	0	6558	258053	1.79186e+07	2.23983e+07	31156	32383	268216	8.28261	2.32804e+07	718.908
13	2008	M	[0,36)	1	2797	24296	1.79456e+06	1.95061e+06	36303	36983	24751.1	0.669256	1.98715e+06	53.7314
13	2008	M	[36,66)	1	5142	69458	5.77939e+06	6.28194e+06	34517	34921	70271	2.01228	6.35547e+06	181.996
13	2008	M	[66,95)	1	2907	57805	4.79797e+06	5.21519e+06	11181	11700	60488.2	5.16993	5.45727e+06	466.433
13	2008	W	[0,36)	1	3932	41509	3.06418e+06	3.33063e+06	35428	35895	42056.2	1.17164	3.37453e+06	94.0112
13	2008	W	[36,66)	1	6152	98207	8.01801e+06	8.71523e+06	35379	35624	98887.1	2.77586	8.77558e+06	246.339
13	2008	W	[66,95)	1	3451	92433	7.47435e+06	8.1243e+06	16505	16984	95115.5	5.6003	8.36008e+06	492.233
14	2008	M	[0,36)	1	677	10529	706892	821968	8471	8427	10474.3	1.24295	817698	97.0331
14	2008	M	[36,66)	1	1043	21503	1.57493e+06	1.83132e+06	9543	9574	21572.9	2.25327	1.83727e+06	191.902
14	2008	M	[66,95)	1	601	17788	1.31249e+06	1.52615e+06	2555	2861	19918.4	6.96204	1.70893e+06	597.319
14	2008	W	[0,36)	1	765	12620	832773	968341	7962	7913	12542.3	1.58503	962382	121.62
14	2008	W	[36,66)	1	1136	26882	1.87307e+06	2.17798e+06	8922	8925	26891	3.013	2.17872e+06	244.114
14	2008	W	[66,95)	1	685	23712	1.65378e+06	1.923e+06	3056	3324	25791.5	7.75916	2.09164e+06	629.253
15	2008	M	[0,36)	1	443	13907	1.00392e+06	1.16735e+06	7759	7777	13939.3	1.79237	1.17006e+06	150.451
15	2008	M	[36,66)	1	646	22024	1.82184e+06	2.11841e+06	7757	7878	22367.5	2.83924	2.15146e+06	273.097
15	2008	M	[66,95)	1	402	16726	1.4004e+06	1.62837e+06	2111	2319	18374	7.92326	1.78881e+06	771.373
15	2008	W	[0,36)	1	509	18871	1.40467e+06	1.63334e+06	7440	7454	18906.5	2.53642	1.63641e+06	219.535
15	2008	W	[36,66)	1	678	26860	2.13123e+06	2.47818e+06	7256	7391	27359.7	3.70176	2.52429e+06	341.535
15	2008	W	[66,95)	1	463	24713	1.96503e+06	2.28492e+06	2613	2766	26160	9.45771	2.41871e+06	874.444
16	2008	M	[0,36)	0	8147	149392	9.67288e+06	1.17962e+07	106683	107717	150840	1.40034	1.19105e+07	110.572
16	2008	M	[36,66)	0	12177	293485	2.10343e+07	2.56516e+07	97790	99314	298059	3.00118	2.60513e+07	262.313
16	2008	M	[66,95)	0	6393	207717	1.51845e+07	1.85176e+07	28535	30831	224430	7.27938	2.00076e+07	648.945
16	2008	W	[0,36)	0	9896	193490	1.27379e+07	1.5534e+07	101493	102288	195006	1.90644	1.56557e+07	153.055
16	2008	W	[36,66)	0	13084	350171	2.46073e+07	3.00088e+07	96437	97571	354289	3.63109	3.03617e+07	311.176
16	2008	W	[66,95)	0	7690	319240	2.23028e+07	2.71985e+07	39476	41191	333109	8.08694	2.83802e+07	688.989
17	2008	M	[0,36)	0	1111	18702	1.18368e+06	1.44352e+06	15303	15500	18942.8	1.22211	1.4621e+06	94.3289
17	2008	M	[36,66)	0	1842	42835	2.98011e+06	3.63428e+06	15927	16171	43491.2	2.68946	3.68995e+06	228.183
17	2008	M	[66,95)	0	1119	40654	2.8401e+06	3.46354e+06	5425	5811	43546.6	7.49382	3.70998e+06	638.441
17	2008	W	[0,36)	0	1400	26899	1.70576e+06	2.08019e+06	14391	14622	27330.8	1.86915	2.11358e+06	144.548
17	2008	W	[36,66)	0	2175	58270	3.94972e+06	4.81674e+06	15904	16139	59131	3.66386	4.88791e+06	302.863
17	2008	W	[66,95)	0	1343	70325	4.49698e+06	5.48412e+06	7909	8123	72227.8	8.89177	5.6325e+06	693.402
18	2008	M	[0,36)	0	5654	66281	4.27297e+06	5.08687e+06	51205	52079	67412.3	1.29442	5.1737e+06	99.3433
18	2008	M	[36,66)	0	9363	156737	1.15939e+07	1.38022e+07	55631	56159	158225	2.81744	1.39332e+07	248.103
18	2008	M	[66,95)	0	4982	118748	9.55766e+06	1.13782e+07	17020	18165	126737	6.97697	1.21436e+07	668.517
18	2008	W	[0,36)	0	7120	86644	5.71452e+06	6.80299e+06	49277	49763	87498.5	1.75831	6.87009e+06	138.056
18	2008	W	[36,66)	0	10470	190546	1.37561e+07	1.63763e+07	54438	54945	192321	3.50024	1.65288e+07	300.824
18	2008	W	[66,95)	0	6277	179018	1.39004e+07	1.65481e+07	23449	24228	184965	7.63436	1.70978e+07	705.704
19	2008	M	[0,36)	1	2028	41026	3.04918e+06	3811481	31136	31375	41340.9	1.31764	3.84074e+06	122.414
19	2008	M	[36,66)	1	3023	82419	7.12409e+06	8.90511e+06	33464	34111	84012.5	2.46292	9.07729e+06	266.11
19	2008	M	[66,95)	1	1610	60326	5.38583e+06	6.73228e+06	8558	9385	66155.6	7.04908	7.38286e+06	786.666
19	2008	W	[0,36)	1	2353	51779	4.03308e+06	5.04136e+06	29662	29863	52129.9	1.74563	5.07552e+06	169.96
19	2008	W	[36,66)	1	3189	98285	8.2399e+06	1.02999e+07	30238	30861	100310	3.25038	1.05121e+07	340.627
19	2008	W	[66,95)	1	1851	84451	7.06173e+06	8.82716e+06	10481	11147	89817.3	8.05753	9.38807e+06	842.206
20	2008	M	[0,36)	0	4877	66658	4.46591e+06	5.44623e+06	52797	54262	68507.6	1.26253	5.59736e+06	103.154
20	2008	M	[36,66)	0	7365	135195	9.87614e+06	1.20441e+07	53137	54533	138747	2.54427	1.23605e+07	226.661
20	2008	M	[66,95)	0	3987	105864	7.81989e+06	9.53645e+06	14320	15577	115157	7.39274	1.03735e+07	665.953
20	2008	W	[0,36)	0	6746	94373	6.46549e+06	7.88474e+06	49741	51093	96938.1	1.89729	8.09906e+06	158.516
20	2008	W	[36,66)	0	9093	175616	1.24092e+07	1.51332e+07	51607	52848	179839	3.40295	1.54971e+07	293.24
20	2008	W	[66,95)	0	4922	159237	1.09916e+07	1.34044e+07	19065	20163	168408	8.35232	1.41764e+07	703.088
21	2008	M	[0,36)	1	7317	52214	4.04648e+06	4.21508e+06	61384	62464	53132.7	0.850613	4.28924e+06	68.6674
21	2008	M	[36,66)	1	14783	172654	1.46932e+07	1.53054e+07	70834	72598	176954	2.43745	1.56865e+07	216.074
21	2008	M	[66,95)	1	9199	168738	1.40591e+07	1.46449e+07	25078	26892	180944	6.72853	1.57043e+07	583.975
21	2008	W	[0,36)	1	9148	71301	5.4893e+06	5.71802e+06	59803	60797	72486.1	1.19226	5.81306e+06	95.6143
21	2008	W	[36,66)	1	16842	220668	1.80732e+07	1.88263e+07	72387	73772	224890	3.04845	1.91865e+07	260.078
21	2008	W	[66,95)	1	11897	272854	2.20062e+07	2.29231e+07	35553	37343	286591	7.67457	2.40772e+07	644.758
22	2008	M	[0,36)	1	820	10250	664983	773236	7627	7637	10263.4	1.34391	774249	101.381
22	2008	M	[36,66)	1	1253	22053	1.68333e+06	1.95736e+06	7520	7644	22416.6	2.93258	1.98964e+06	260.287
22	2008	M	[66,95)	1	889	20286	1.61298e+06	1.87556e+06	2588	2718	21305	7.83849	1.96977e+06	724.713
22	2008	W	[0,36)	1	868	11951	783292	910804	7114	7072	11880.4	1.67993	905427	128.03
22	2008	W	[36,66)	1	1300	24542	1.83231e+06	2.13059e+06	6989	7069	24822.9	3.51152	2.15498e+06	304.849
22	2008	W	[66,95)	1	998	27201	2.08367e+06	2.42287e+06	3207	3297	27964.4	8.48176	2.49086e+06	755.494
23	2008	M	[0,36)	1	14656	103732	1.08806e+07	1.09906e+07	154788	160134	107315	0.670155	1.13701e+07	71.0039
23	2008	M	[36,66)	1	27567	277211	3.04284e+07	3.07358e+07	140212	144489	285667	1.97708	3.16733e+07	219.209
23	2008	M	[66,95)	1	15825	231268	2.52609e+07	2.5516e+07	40681	43459	247061	5.68491	2.72585e+07	627.223
23	2008	W	[0,36)	1	20687	171178	1.75783e+07	1.77558e+07	150521	155322	176638	1.13724	1.83222e+07	117.962
23	2008	W	[36,66)	1	34272	393760	4.25923e+07	4.30226e+07	145344	148867	403304	2.70916	4.40654e+07	296.005
23	2008	W	[66,95)	1	20654	383569	4.0779e+07	4.1191e+07	58579	61321	401523	6.54789	4.3119e+07	703.169
24	2008	M	[0,36)	1	6181	68870	5.16584e+06	6.37758e+06	65275	66902	70586.6	1.05507	6.53654e+06	97.7032
24	2008	M	[36,66)	1	9961	150805	1.26652e+07	1.56361e+07	64246	65795	154441	2.34731	1.60131e+07	243.378
24	2008	M	[66,95)	1	5560	102567	1.08052e+07	1.33398e+07	19988	21818	111958	5.13143	1.45611e+07	667.39
24	2008	W	[0,36)	1	8108	96336	7.18354e+06	8.86857e+06	62668	64207	98701.8	1.53724	9.08636e+06	141.517
24	2008	W	[36,66)	1	11727	193960	1.59403e+07	1.96794e+07	64839	66029	197520	2.99141	2.00406e+07	303.512
24	2008	W	[66,95)	1	7160	153229	1.62816e+07	2.01007e+07	26110	28019	164432	5.86859	2.15704e+07	769.849
25	2008	M	[0,36)	1	1348	25048	1.92198e+06	2.40247e+06	22796	23407	25719.4	1.09879	2.46687e+06	105.39
25	2008	M	[36,66)	1	2191	53905	4.62771e+06	5.78463e+06	25828	26412	55123.9	2.08708	5.91543e+06	223.967
25	2008	M	[66,95)	1	1166	38219	3.25583e+06	4.06978e+06	6573	7098	41271.6	5.81454	4.39485e+06	619.167
25	2008	W	[0,36)	1	1593	33308	2.5552e+06	3.194e+06	22173	22646	34018.5	1.50219	3.26213e+06	144.049
25	2008	W	[36,66)	1	2447	65757	5.44473e+06	6.80591e+06	24152	24675	67180.9	2.72263	6.95329e+06	281.795
25	2008	W	[66,95)	1	1388	56973	4.54969e+06	5.68711e+06	8287	8867	60960.5	6.87498	6.08515e+06	686.269
26	2008	M	[0,36)	0	25667	342769	2.71636e+07	3.05209e+07	288283	295618	351490	1.189	3.12975e+07	105.871
26	2008	M	[36,66)	0	43976	729448	6.40182e+07	7.19305e+07	287835	294251	745708	2.53426	7.35339e+07	249.902
26	2008	M	[66,95)	0	19209	567846	4.91901e+07	5.52698e+07	83778	88950	602902	6.77798	5.86818e+07	659.717
26	2008	W	[0,36)	0	36340	513052	4.30387e+07	4.83581e+07	279360	285760	524806	1.83653	4.9466e+07	173.103
26	2008	W	[36,66)	0	52085	996591	8.63945e+07	9.70725e+07	281966	287915	1.01762e+06	3.53444	9.91206e+07	344.27
26	2008	W	[66,95)	0	23026	908482	7.54088e+07	8.4729e+07	116237	120621	942746	7.81577	8.79246e+07	728.933
1	2009	M	[0,36)	0	13546	140682	1.08521e+07	1.21933e+07	129702	131431	142557	1.08466	1.23559e+07	94.0104
1	2009	M	[36,66)	0	22613	299988	2.62657e+07	2.9512e+07	132874	134587	303855	2.25769	2.98925e+07	222.105
1	2009	M	[66,95)	0	10827	221936	1.97409e+07	2.21808e+07	37708	39250	231012	5.88565	2.30878e+07	588.224
1	2009	W	[0,36)	0	18551	196716	1.58023e+07	1.77554e+07	124118	125601	199066	1.58491	1.79675e+07	143.052
1	2009	W	[36,66)	0	26766	378945	3.28775e+07	3.6941e+07	129950	131448	383313	2.91608	3.73668e+07	284.271
1	2009	W	[66,95)	0	13105	309282	2.6937e+07	3.02663e+07	47783	49257	318823	6.47264	3.11999e+07	633.411
2	2009	M	[0,36)	0	133	5669	360894	440115	3710	3675	5615.52	1.52803	435963	118.629
2	2009	M	[36,66)	0	205	7042	523163	638004	3213	3222	7061.73	2.19172	639791	198.57
2	2009	M	[66,95)	0	172	7819	569760	694829	1102	1151	8166.67	7.09528	725724	630.516
2	2009	W	[0,36)	0	148	6331	407603	497077	3329	3332	6336.71	1.90177	497525	149.317
2	2009	W	[36,66)	0	208	8198	569932	695039	2953	2958	8211.88	2.77616	696216	235.367
2	2009	W	[66,95)	0	182	9102	644705	786226	1337	1351	9197.31	6.80778	794459	588.052
3	2009	M	[0,36)	0	552	11787	732105	892811	11234	11269	11823.7	1.04923	895592	79.474
3	2009	M	[36,66)	0	935	25693	1.77676e+06	2.16678e+06	11561	11619	25821.9	2.22239	2.17765e+06	187.421
3	2009	M	[66,95)	0	635	24360	1.70575e+06	2.08018e+06	3682	3769	24935.6	6.61597	2.12933e+06	564.959
3	2009	W	[0,36)	0	723	15172	1.0029e+06	1.22305e+06	10192	10202	15186.9	1.48862	1.22425e+06	120.001
3	2009	W	[36,66)	0	1035	31330	2.1681e+06	2.64403e+06	11185	11205	31386	2.80107	2.64875e+06	236.39
3	2009	W	[66,95)	0	740	36449	2.43224e+06	2.96615e+06	4899	4957	36880.5	7.44009	3.00127e+06	605.461
4	2009	M	[0,36)	1	22441	225495	1.62012e+07	1.88386e+07	195409	196837	227143	1.15396	1.89763e+07	96.4061
4	2009	M	[36,66)	1	38058	554347	4.58822e+07	5.33514e+07	207862	208798	556843	2.6669	5.35917e+07	256.668
4	2009	M	[66,95)	1	21539	484181	4.17656e+07	4.85646e+07	69996	72412	500893	6.91727	5.02409e+07	693.82
4	2009	W	[0,36)	1	29734	321854	2.36878e+07	2.7544e+07	190195	191757	324497	1.69223	2.77702e+07	144.82
4	2009	W	[36,66)	1	44588	722352	5.72098e+07	6.6523e+07	209631	210248	724478	3.44583	6.67188e+07	317.334
4	2009	W	[66,95)	1	26826	733886	6.12383e+07	7.12073e+07	98159	99978	747486	7.4765	7.25269e+07	725.428
5	2009	M	[0,36)	0	5248	51931	4.14869e+06	4.4371e+06	52645	53004	52285.1	0.986437	4.46736e+06	84.2834
5	2009	M	[36,66)	0	9568	131244	1.14992e+07	1.22986e+07	59164	59343	131641	2.21831	1.23358e+07	207.873
5	2009	M	[66,95)	0	5045	128526	1.13234e+07	1.21106e+07	21299	21953	132472	6.03437	1.24825e+07	568.601
5	2009	W	[0,36)	0	7136	74427	6.15211e+06	6.5798e+06	50930	51283	74942.9	1.46136	6.6254e+06	129.193
5	2009	W	[36,66)	0	11347	173563	1.52946e+07	1.63579e+07	60609	60680	173766	2.86365	1.63771e+07	269.892
5	2009	W	[66,95)	0	5994	178193	1.54378e+07	1.6511e+07	27523	28180	182447	6.47433	1.69051e+07	599.898
6	2009	M	[0,36)	0	906	25309	2.11357e+06	2.3748e+06	35862	36314	25628	0.705733	2.40473e+06	66.2205
6	2009	M	[36,66)	0	1653	92248	8.16824e+06	9.17779e+06	37617	37909	92964.1	2.4523	9.24904e+06	243.98
6	2009	M	[66,95)	0	1395	96862	7.36905e+06	8.27984e+06	14054	14193	97820	6.89213	8.36173e+06	589.144
6	2009	W	[0,36)	0	1057	42601	3.37209e+06	3.78887e+06	35691	36138	43134.5	1.19361	3.83632e+06	106.157
6	2009	W	[36,66)	0	1842	121340	9.65915e+06	1.0853e+07	37799	38071	122213	3.21014	1.09311e+07	287.123
6	2009	W	[66,95)	0	1629	186632	1.36311e+07	1.53159e+07	22385	22327	186148	8.33737	1.52762e+07	684.204
7	2009	M	[0,36)	0	6924	56865	4.48758e+06	4.8778e+06	62193	63622	58171.6	0.914331	4.98988e+06	78.43
7	2009	M	[36,66)	0	10606	120402	1.11296e+07	1.20974e+07	57985	59105	122728	2.07643	1.23311e+07	208.63
7	2009	M	[66,95)	0	5203	80241	7.6263e+06	8.28946e+06	15229	15949	84034.7	5.26896	8.68137e+06	544.32
7	2009	W	[0,36)	0	8792	78305	6.4044e+06	6.9613e+06	60527	61670	79783.7	1.29372	7.09276e+06	115.012
7	2009	W	[36,66)	0	12247	149101	1.35314e+07	1.4708e+07	56946	57986	151824	2.61829	1.49766e+07	258.28
7	2009	W	[66,95)	0	6448	117303	1.07833e+07	1.1721e+07	19584	20276	121448	5.98974	1.21352e+07	598.5
8	2009	M	[0,36)	1	8855	86636	1.30044e+07	1.35463e+07	99954	101048	87584.2	0.866759	1.36946e+07	135.525
8	2009	M	[36,66)	1	16302	182571	2.68159e+07	2.79333e+07	90554	91977	185440	2.01616	2.83722e+07	308.471
8	2009	M	[66,95)	1	9127	126671	1.59946e+07	1.6661e+07	27022	27767	130163	4.6877	1.71203e+07	616.572
8	2009	W	[0,36)	1	11755	129003	1.78834e+07	1.86285e+07	99207	100349	130488	1.30034	1.8843e+07	187.774
8	2009	W	[36,66)	1	20560	272079	3.69493e+07	3.84888e+07	95350	96535	275460	2.85348	3.89671e+07	403.658
8	2009	W	[66,95)	1	11646	217639	2.71794e+07	2.83119e+07	39105	40049	222893	5.5655	2.89954e+07	723.997
9	2009	M	[0,36)	0	912	13352	928485	1.1323e+06	8376	8338	13291.4	1.59408	1.12716e+06	135.184
9	2009	M	[36,66)	0	1289	24514	1.87273e+06	2.28382e+06	8300	8300	24514	2.95349	2.28382e+06	275.159
9	2009	M	[66,95)	0	789	21658	1.67533e+06	2.04309e+06	2653	2745	22409.1	8.16359	2.11394e+06	770.104
9	2009	W	[0,36)	0	1100	16758	1.20058e+06	1.46412e+06	7660	7656	16749.2	2.18773	1.46336e+06	191.139
9	2009	W	[36,66)	0	1421	29746	2.19543e+06	2.67736e+06	7817	7841	29837.3	3.8053	2.68558e+06	342.504
9	2009	W	[66,95)	0	955	34723	2.5198e+06	3.07293e+06	3681	3728	35166.4	9.43303	3.11216e+06	834.808
10	2009	M	[0,36)	0	4426	56003	3.92852e+06	4.91065e+06	39482	39434	55934.9	1.41844	4.90468e+06	124.377
10	2009	M	[36,66)	0	6635	115104	8.81429e+06	1.10179e+07	42267	42348	115325	2.72326	1.1039e+07	260.673
10	2009	M	[66,95)	0	3955	96136	7.68039e+06	9.60049e+06	13546	14063	99805.2	7.097	9.96691e+06	708.732
10	2009	W	[0,36)	0	5892	78054	5.68614e+06	7.10767e+06	37667	37537	77784.6	2.07221	7.08314e+06	188.698
10	2009	W	[36,66)	0	7563	143476	1.09067e+07	1.36333e+07	41021	41020	143473	3.49762	1.3633e+07	332.35
10	2009	W	[66,95)	0	5073	143312	1.09624e+07	1.3703e+07	17970	18381	146590	7.97507	1.40164e+07	762.548
11	2009	M	[0,36)	0	1396	11913	943746	953279	14841	14999	12039.8	0.802709	963428	64.2328
11	2009	M	[36,66)	0	2347	24972	2.3285e+06	2.35202e+06	14413	14456	25046.5	1.7326	2.35904e+06	163.187
11	2009	M	[66,95)	0	1600	21484	2.03373e+06	2.05427e+06	4900	5069	22225	4.38449	2.12513e+06	419.24
11	2009	W	[0,36)	0	1883	15255	1.27112e+06	1.28396e+06	14080	14159	15340.6	1.08345	1.29116e+06	91.1901
11	2009	W	[36,66)	0	2830	31682	2.91934e+06	2.94883e+06	14476	14529	31798	2.18859	2.95963e+06	203.705
11	2009	W	[66,95)	0	1930	30024	2.85889e+06	2.88776e+06	6698	6861	30754.7	4.48253	2.95804e+06	431.138
12	2009	M	[0,36)	0	7451	124575	8.29411e+06	1.03676e+07	83369	83985	125495	1.49426	1.04442e+07	124.358
12	2009	M	[36,66)	0	10806	220472	1.59383e+07	1.99228e+07	77404	78336	223127	2.84833	2.01627e+07	257.388
12	2009	M	[66,95)	0	5399	167183	1.27685e+07	1.59607e+07	23603	24364	172573	7.08313	1.64753e+07	676.213
12	2009	W	[0,36)	0	9617	163941	1.14784e+07	1.4348e+07	80826	81372	165048	2.02832	1.4445e+07	177.518
12	2009	W	[36,66)	0	11900	264272	1.88667e+07	2.35833e+07	76438	77199	266903	3.45734	2.38181e+07	308.529
12	2009	W	[66,95)	0	6404	249933	1.79564e+07	2.24455e+07	31761	32383	254828	7.86918	2.28851e+07	706.7
13	2009	M	[0,36)	1	2722	24512	1.8301e+06	1.98924e+06	36619	36983	24755.7	0.669379	2.00901e+06	54.3225
13	2009	M	[36,66)	1	4980	65999	5.43687e+06	5.90965e+06	34683	34921	66451.9	1.90292	5.9502e+06	170.39
13	2009	M	[66,95)	1	2846	57399	4.78052e+06	5.19621e+06	11449	11700	58657.4	5.01345	5.31013e+06	453.858
13	2009	W	[0,36)	1	3698	39729	2.94597e+06	3.20214e+06	35642	35895	40011	1.11467	3.22487e+06	89.8418
13	2009	W	[36,66)	1	6006	94344	7.6672e+06	8.33391e+06	35498	35624	94678.9	2.65773	8.36349e+06	234.771
13	2009	W	[66,95)	1	3378	88835	7.37213e+06	8.01318e+06	16734	16984	90162.2	5.30865	8.1329e+06	478.856
14	2009	M	[0,36)	1	689	10499	704965	819727	8455	8427	10464.2	1.24175	817012	96.9517
14	2009	M	[36,66)	1	1039	20968	1.56603e+06	1.82096e+06	9565	9574	20987.7	2.19216	1.82267e+06	190.377
14	2009	M	[66,95)	1	599	17296	1297139	1.5083e+06	2703	2861	18307	6.39882	1.59647e+06	558.01
14	2009	W	[0,36)	1	779	11645	785318	913160	7925	7913	11627.4	1.4694	911777	115.225
14	2009	W	[36,66)	1	1139	24851	1.77417e+06	2.06299e+06	8938	8925	24814.9	2.78038	2.05999e+06	230.811
14	2009	W	[66,95)	1	681	22380	1.63954e+06	1.90644e+06	3179	3324	23400.8	7.03995	1.9934e+06	599.698
15	2009	M	[0,36)	1	453	14375	1.05317e+06	1.22462e+06	7767	7777	14393.5	1.85078	1.2262e+06	157.67
15	2009	M	[36,66)	1	656	22252	1.8321e+06	2.13035e+06	7821	7878	22414.2	2.84516	2.14588e+06	272.389
15	2009	M	[66,95)	1	422	17045	1.4362e+06	1.67e+06	2219	2319	17813.1	7.68139	1.74526e+06	752.592
15	2009	W	[0,36)	1	512	18899	1.42922e+06	1.66188e+06	7440	7454	18934.6	2.54019	1.66501e+06	223.372
15	2009	W	[36,66)	1	704	27821	2.24598e+06	2.61161e+06	7310	7391	28129.3	3.80588	2.64055e+06	357.265
15	2009	W	[66,95)	1	483	23958	1.94673e+06	2.26364e+06	2689	2766	24644	8.90963	2.32846e+06	841.813
16	2009	M	[0,36)	0	8485	157668	1.0388e+07	1.26683e+07	107238	107717	158372	1.47026	1.27249e+07	118.132
16	2009	M	[36,66)	0	12150	295330	2.15516e+07	2.62825e+07	98486	99314	297813	2.9987	2.65035e+07	266.865
16	2009	M	[66,95)	0	6299	205679	1.5312e+07	1.86732e+07	29659	30831	213807	6.93479	1.94111e+07	629.595
16	2009	W	[0,36)	0	9941	202851	1.36382e+07	1.6632e+07	101888	102288	203647	1.99092	1.66972e+07	163.238
16	2009	W	[36,66)	0	13067	353222	2.5255e+07	3.07988e+07	96968	97571	355419	3.64267	3.09904e+07	317.619
16	2009	W	[66,95)	0	7418	315038	2.27155e+07	2.77019e+07	40312	41191	321907	7.81499	2.83059e+07	687.186
17	2009	M	[0,36)	0	1061	18980	1.2244e+06	1.49317e+06	15421	15500	19077.2	1.23079	1.50082e+06	96.8271
17	2009	M	[36,66)	0	1764	40430	2.90094e+06	3537727	16036	16171	40770.4	2.5212	3.56751e+06	220.612
17	2009	M	[66,95)	0	1062	38710	2.80562e+06	3.42148e+06	5623	5811	40004.2	6.88423	3.53588e+06	608.48
17	2009	W	[0,36)	0	1348	26556	1.72719e+06	2.10633e+06	14509	14622	26762.8	1.83031	2.12274e+06	145.174
17	2009	W	[36,66)	0	2063	54368	3.76787e+06	4.59496e+06	16004	16139	54826.6	3.39715	4.63372e+06	287.113
17	2009	W	[66,95)	0	1249	64491	4.38625e+06	5.34909e+06	8013	8123	65376.3	8.0483	5.42252e+06	667.552
18	2009	M	[0,36)	0	5723	65034	4.3176e+06	5.14e+06	51587	52079	65654.2	1.26067	5.18903e+06	99.6376
18	2009	M	[36,66)	0	9429	151346	1.14628e+07	1.36461e+07	55841	56159	152208	2.7103	1.37239e+07	244.375
18	2009	M	[66,95)	0	5089	116099	9.57639e+06	1.14005e+07	17562	18165	120085	6.61081	1.17919e+07	649.156
18	2009	W	[0,36)	0	7082	86365	5.89636e+06	7.01948e+06	49544	49763	86746.8	1.7432	7.0505e+06	141.682
18	2009	W	[36,66)	0	10427	185063	1.35929e+07	1.61821e+07	54655	54945	186045	3.38602	1.62679e+07	296.076
18	2009	W	[66,95)	0	6320	172369	1.37848e+07	1.64105e+07	23812	24228	175380	7.23875	1.66972e+07	689.168
19	2009	M	[0,36)	1	2075	44195	3.30871e+06	4.13588e+06	31230	31375	44400.2	1.41515	4.15509e+06	132.433
19	2009	M	[36,66)	1	3100	89149	7.44125e+06	9.30156e+06	33795	34111	89982.6	2.63793	9.38853e+06	275.235
19	2009	M	[66,95)	1	1697	63860	5.60046e+06	7.00057e+06	8967	9385	66836.9	7.12167	7.32691e+06	780.704
19	2009	W	[0,36)	1	2511	55503	4.31813e+06	5.39766e+06	29718	29863	55773.8	1.86766	5.424e+06	181.629
19	2009	W	[36,66)	1	3307	102542	8.48881e+06	1.0611e+07	30556	30861	103566	3.35587	1.07169e+07	347.265
19	2009	W	[66,95)	1	1935	89028	7.42444e+06	9.28055e+06	10793	11147	91948	8.24868	9.58494e+06	859.868
20	2009	M	[0,36)	0	4830	64499	4.3841e+06	5.34647e+06	53554	54262	65351.7	1.20437	5.41715e+06	99.8332
20	2009	M	[36,66)	0	7366	133086	9.87235e+06	1.20395e+07	53813	54533	134867	2.47312	1.22005e+07	223.728
20	2009	M	[66,95)	0	3963	103530	7.89677e+06	9.63021e+06	14941	15577	107937	6.92926	1.00401e+07	644.549
20	2009	W	[0,36)	0	6705	93190	6.56016e+06	8.0002e+06	50367	51093	94533.3	1.85022	8.11552e+06	158.838
20	2009	W	[36,66)	0	8957	172452	1.2429e+07	1.51573e+07	52224	52848	174513	3.30216	1.53384e+07	290.235
20	2009	W	[66,95)	0	4832	151692	1.08701e+07	1.32562e+07	19574	20163	156257	7.74967	1.36551e+07	677.234
21	2009	M	[0,36)	1	7112	53246	4.09424e+06	4.30973e+06	61856	62464	53769.4	0.860806	4.35209e+06	69.6735
21	2009	M	[36,66)	1	14147	167477	1.42666e+07	15017453	71617	72598	169771	2.33851	1.52232e+07	209.691
21	2009	M	[66,95)	1	9030	171654	1.45579e+07	1.53241e+07	25936	26892	177981	6.61837	1.58889e+07	590.842
21	2009	W	[0,36)	1	8782	71625	5.53845e+06	5.82994e+06	60257	60797	72266.9	1.18866	5.88219e+06	96.7513
21	2009	W	[36,66)	1	16203	218963	1.80596e+07	1.90101e+07	73067	73772	221076	2.99674	1.91935e+07	260.174
21	2009	W	[66,95)	1	11455	269531	2.22313e+07	2.34014e+07	36415	37343	276400	7.40165	2.39978e+07	642.631
22	2009	M	[0,36)	1	748	10173	661686	769403	7616	7637	10201.1	1.33574	771524	101.025
22	2009	M	[36,66)	1	1078	21256	1.61041e+06	1.87257e+06	7577	7644	21444	2.80533	1.88913e+06	247.138
22	2009	M	[66,95)	1	759	20243	1.58821e+06	1.84675e+06	2646	2718	20793.8	7.65042	1.897e+06	697.941
22	2009	W	[0,36)	1	758	11607	752070	874500	7089	7072	11579.2	1.63733	872403	123.36
22	2009	W	[36,66)	1	1113	22863	1.69865e+06	1.97517e+06	7012	7069	23048.9	3.26055	1.99123e+06	281.684
22	2009	W	[66,95)	1	866	26547	2.07512e+06	2.41293e+06	3260	3297	26848.3	8.14325	2.44031e+06	740.162
23	2009	M	[0,36)	1	14790	103641	1.11944e+07	1.13074e+07	157395	160134	105445	0.658477	1.15042e+07	71.8411
23	2009	M	[36,66)	1	27626	270509	3.02799e+07	3.05858e+07	142203	144489	274858	1.90227	3.10775e+07	215.085
23	2009	M	[66,95)	1	16205	228885	2.53144e+07	2.55701e+07	41983	43459	236932	5.45185	2.6469e+07	609.058
23	2009	W	[0,36)	1	20888	169235	1.79116e+07	1.80925e+07	152836	155322	171988	1.1073	1.83868e+07	118.378
23	2009	W	[36,66)	1	34896	388302	4.27123e+07	4.31437e+07	147100	148867	392966	2.63971	4.36619e+07	293.295
23	2009	W	[66,95)	1	21067	377531	4.1054e+07	4.14686e+07	59847	61321	386829	6.30827	4.249e+07	692.911
24	2009	M	[0,36)	1	6451	70607	5.456e+06	6.73581e+06	66041	66902	71527.5	1.06914	6.82362e+06	101.994
24	2009	M	[36,66)	1	10208	149295	1.30382e+07	1.60965e+07	65009	65795	151100	2.29653	1.62911e+07	247.604
24	2009	M	[66,95)	1	5770	104455	1.13698e+07	1.40368e+07	20845	21818	109331	5.01103	1.4692e+07	673.387
24	2009	W	[0,36)	1	8426	98202	7.67612e+06	9.47669e+06	63373	64207	99494.4	1.54959	9.60141e+06	149.538
24	2009	W	[36,66)	1	12122	194030	1.66753e+07	2.05867e+07	65429	66029	195809	2.9655	2.07755e+07	314.643
24	2009	W	[66,95)	1	7439	151871	1.6744e+07	2.06716e+07	26996	28019	157626	5.62569	2.1455e+07	765.729
25	2009	M	[0,36)	1	1348	25423	1.97349e+06	2.46686e+06	23130	23407	25727.5	1.09914	2.49641e+06	106.652
25	2009	M	[36,66)	1	2264	53510	4.67221e+06	5.84026e+06	26125	26412	54097.8	2.04823	5.90442e+06	223.55
25	2009	M	[66,95)	1	1194	39228	3.4487e+06	4.31088e+06	6842	7098	40695.8	5.73341	4.47217e+06	630.061
25	2009	W	[0,36)	1	1656	34266	2.78684e+06	3.48355e+06	22426	22646	34602.2	1.52796	3.51772e+06	155.335
25	2009	W	[36,66)	1	2470	67735	5.70098e+06	7.12623e+06	24415	24675	68456.3	2.77432	7.20212e+06	291.879
25	2009	W	[66,95)	1	1429	57127	4.72209e+06	5.90262e+06	8571	8867	59099.9	6.66515	6.10647e+06	688.673
26	2009	M	[0,36)	0	26558	348079	2.85356e+07	3.20624e+07	291958	295618	352443	1.19222	3.24644e+07	109.819
26	2009	M	[36,66)	0	44693	719958	6.50788e+07	7.31222e+07	291023	294251	727944	2.47389	7.39333e+07	251.259
26	2009	M	[66,95)	0	19824	555133	5.01129e+07	5.63066e+07	86404	88950	571491	6.42485	5.79657e+07	651.667
26	2009	W	[0,36)	0	37529	527856	4.60875e+07	5.17838e+07	282637	285760	533689	1.86761	5.23559e+07	183.216
26	2009	W	[36,66)	0	52498	974140	8.68367e+07	9.75693e+07	284810	287915	984760	3.42032	9.8633e+07	342.577
26	2009	W	[66,95)	0	23384	869726	7.61672e+07	8.55811e+07	118435	120621	885779	7.34349	8.71607e+07	722.6
1	2010	M	[0,36)	0	13659	139415	1.09284e+07	1.22792e+07	131431	131431	139415	1.06075	1.22792e+07	93.4266
1	2010	M	[36,66)	0	22912	299323	2.6091e+07	2.93157e+07	134587	134587	299323	2.22401	2.93157e+07	217.82
1	2010	M	[66,95)	0	11170	226109	1.98603e+07	2.23149e+07	39250	39250	226109	5.76074	2.23149e+07	568.533
1	2010	W	[0,36)	0	18594	193255	1.61068e+07	1.80975e+07	125601	125601	193255	1.53864	1.80975e+07	144.088
1	2010	W	[36,66)	0	27134	381057	3.33117e+07	3.74289e+07	131448	131448	381057	2.89892	3.74289e+07	284.743
1	2010	W	[66,95)	0	13311	312463	2.76497e+07	3.10671e+07	49257	49257	312463	6.34352	3.10671e+07	630.715
2	2010	M	[0,36)	0	143	5264	351339	428462	3675	3675	5264	1.43238	428462	116.588
2	2010	M	[36,66)	0	201	6436	468077	570826	3222	3222	6436	1.99752	570826	177.165
2	2010	M	[66,95)	0	182	7294	556966	679226	1151	1151	7294	6.3371	679226	590.118
2	2010	W	[0,36)	0	147	5921	389779	475340	3332	3332	5921	1.77701	475340	142.659
2	2010	W	[36,66)	0	216	7676	533435	650531	2958	2958	7676	2.595	650531	219.923
2	2010	W	[66,95)	0	195	8840	657728	802107	1351	1351	8840	6.5433	802107	593.713
3	2010	M	[0,36)	0	608	11847	742246	905178	11269	11269	11847	1.05129	905178	80.3246
3	2010	M	[36,66)	0	996	24933	1.72162e+06	2.09953e+06	11619	11619	24933	2.14588	2.09953e+06	180.698
3	2010	M	[66,95)	0	656	23839	1.70897e+06	2.08411e+06	3769	3769	23839	6.32502	2.08411e+06	552.962
3	2010	W	[0,36)	0	723	14454	979537	1.19456e+06	10202	10202	14454	1.41678	1.19456e+06	117.09
3	2010	W	[36,66)	0	1076	30376	2.07036e+06	2.52483e+06	11205	11205	30376	2.71093	2.52483e+06	225.331
3	2010	W	[66,95)	0	786	36127	2.47923e+06	3.02345e+06	4957	4957	36127	7.28808	3.02345e+06	609.936
4	2010	M	[0,36)	1	21980	213544	1.55575e+07	1.80901e+07	196837	196837	213544	1.08488	1.80901e+07	91.904
4	2010	M	[36,66)	1	38382	551838	4.55055e+07	5.29134e+07	208798	208798	551838	2.64293	5.29134e+07	253.419
4	2010	M	[66,95)	1	22231	504193	4.33141e+07	5.03652e+07	72412	72412	504193	6.96284	5.03652e+07	695.537
4	2010	W	[0,36)	1	29570	305980	2.29431e+07	2.6678e+07	191757	191757	305980	1.59567	2.6678e+07	139.124
4	2010	W	[36,66)	1	45610	728293	5.77258e+07	6.71231e+07	210248	210248	728293	3.46397	6.71231e+07	319.257
4	2010	W	[66,95)	1	27468	758166	6.4086e+07	7.45186e+07	99978	99978	758166	7.58333	7.45186e+07	745.349
5	2010	M	[0,36)	0	5237	48558	3.88571e+06	4.21215e+06	53004	53004	48558	0.91612	4.21215e+06	79.4686
5	2010	M	[36,66)	0	9688	128322	1.13034e+07	1.2253e+07	59343	59343	128322	2.16238	1.2253e+07	206.477
5	2010	M	[66,95)	0	5211	133422	1.19615e+07	1.29664e+07	21953	21953	133422	6.07762	1.29664e+07	590.645
5	2010	W	[0,36)	0	6997	69049	5.76406e+06	6.2483e+06	51283	51283	69049	1.34643	6.2483e+06	121.84
5	2010	W	[36,66)	0	11463	171980	1.51583e+07	1.64317e+07	60680	60680	171980	2.83421	1.64317e+07	270.793
5	2010	W	[66,95)	0	6267	187786	1.67388e+07	1.8145e+07	28180	28180	187786	6.6638	1.8145e+07	643.896
6	2010	M	[0,36)	0	875	24829	2.01469e+06	2.23855e+06	36314	36314	24829	0.683731	2.23855e+06	61.6443
6	2010	M	[36,66)	0	1658	90895	8.08643e+06	8.98493e+06	37909	37909	90895	2.39772	8.98493e+06	237.013
6	2010	M	[66,95)	0	1417	98266	7.52795e+06	8.36439e+06	14193	14193	98266	6.92355	8.36439e+06	589.332
6	2010	W	[0,36)	0	1047	42244	3.33749e+06	3.70833e+06	36138	36138	42244	1.16896	3.70833e+06	102.616
6	2010	W	[36,66)	0	1821	119737	9.5953e+06	1.06614e+07	38071	38071	119737	3.1451	1.06614e+07	280.041
6	2010	W	[66,95)	0	1621	185509	1.38579e+07	1.53977e+07	22327	22327	185509	8.30873	1.53977e+07	689.646
7	2010	M	[0,36)	0	6758	54692	4.30897e+06	4.73514e+06	63622	63622	54692	0.85964	4.73514e+06	74.4261
7	2010	M	[36,66)	0	10784	124610	1.08282e+07	1.18991e+07	59105	59105	124610	2.10828	1.18991e+07	201.322
7	2010	M	[66,95)	0	5429	85744	7.85513e+06	8.63201e+06	15949	15949	85744	5.37614	8.63201e+06	541.226
7	2010	W	[0,36)	0	8570	76201	6.20183e+06	6.8152e+06	61670	61670	76201	1.23563	6.8152e+06	110.511
7	2010	W	[36,66)	0	12560	153966	1.3443e+07	1.47725e+07	57986	57986	153966	2.65523	1.47725e+07	254.759
7	2010	W	[66,95)	0	6664	122719	1.10364e+07	1.21279e+07	20276	20276	122719	6.05243	1.21279e+07	598.14
8	2010	M	[0,36)	1	9067	85764	1.31851e+07	1.37345e+07	101048	101048	85764	0.848745	1.37345e+07	135.92
8	2010	M	[36,66)	1	16857	183747	2.7321e+07	2.84594e+07	91977	91977	183747	1.99775	2.84594e+07	309.418
8	2010	M	[66,95)	1	9635	127333	1.63239e+07	1.70041e+07	27767	27767	127333	4.58577	1.70041e+07	612.385
8	2010	W	[0,36)	1	12310	131085	1.84868e+07	1.92571e+07	100349	100349	131085	1.30629	1.92571e+07	191.901
8	2010	W	[36,66)	1	21545	278233	3.83254e+07	3.99223e+07	96535	96535	278233	2.8822	3.99223e+07	413.552
8	2010	W	[66,95)	1	12183	217651	2.79114e+07	2.90744e+07	40049	40049	217651	5.43462	2.90744e+07	725.971
9	2010	M	[0,36)	0	789	9675	673884	821810	8338	8338	9675	1.16035	821810	98.562
9	2010	M	[36,66)	0	1198	20947	1.59405e+06	1.94396e+06	8300	8300	20947	2.52373	1.94396e+06	234.213
9	2010	M	[66,95)	0	736	19278	1.50549e+06	1.83596e+06	2745	2745	19278	7.02295	1.83596e+06	668.839
9	2010	W	[0,36)	0	935	12725	910274	1.11009e+06	7656	7656	12725	1.6621	1.11009e+06	144.996
9	2010	W	[36,66)	0	1260	23651	1.77203e+06	2.16101e+06	7841	7841	23651	3.01632	2.16101e+06	275.604
9	2010	W	[66,95)	0	893	28926	2.12706e+06	2.59397e+06	3728	3728	28926	7.75912	2.59397e+06	695.808
10	2010	M	[0,36)	0	4375	53222	3.86477e+06	4.71313e+06	39434	39434	53222	1.34965	4.71313e+06	119.519
10	2010	M	[36,66)	0	6675	116503	8.8612e+06	1.08063e+07	42348	42348	116503	2.75109	1.08063e+07	255.18
10	2010	M	[66,95)	0	4002	98491	7.87686e+06	9.60592e+06	14063	14063	98491	7.00356	9.60592e+06	683.064
10	2010	W	[0,36)	0	5774	72935	5.43775e+06	6.6314e+06	37537	37537	72935	1.94302	6.6314e+06	176.663
10	2010	W	[36,66)	0	7671	145214	1.10021e+07	1.34172e+07	41020	41020	145214	3.54008	1.34172e+07	327.09
10	2010	W	[66,95)	0	5031	144357	1.12437e+07	1.37119e+07	18381	18381	144357	7.8536	1.37119e+07	745.98
11	2010	M	[0,36)	0	1499	12093	974785	984632	14999	14999	12093	0.806254	984632	65.6465
11	2010	M	[36,66)	0	2570	27008	2.5051e+06	2.5304e+06	14456	14456	27008	1.86829	2.5304e+06	175.042
11	2010	M	[66,95)	0	1778	25673	2.46111e+06	2.48596e+06	5069	5069	25673	5.06471	2.48596e+06	490.425
11	2010	W	[0,36)	0	1908	15340	1.29494e+06	1.30802e+06	14159	14159	15340	1.08341	1.30802e+06	92.3811
11	2010	W	[36,66)	0	3055	35074	3.19105e+06	3.22329e+06	14529	14529	35074	2.41407	3.22329e+06	221.852
11	2010	W	[66,95)	0	2202	35908	3.46097e+06	3.49593e+06	6861	6861	35908	5.23364	3.49593e+06	509.537
12	2010	M	[0,36)	0	7274	117612	7.93014e+06	9.91268e+06	83985	83985	117612	1.40039	9.91268e+06	118.029
12	2010	M	[36,66)	0	10694	218381	1.584e+07	1.98e+07	78336	78336	218381	2.78775	1.98e+07	252.757
12	2010	M	[66,95)	0	5436	169323	1.29644e+07	1.62055e+07	24364	24364	169323	6.94972	1.62055e+07	665.14
12	2010	W	[0,36)	0	9329	157468	1.12883e+07	1.41104e+07	81372	81372	157468	1.93516	1.41104e+07	173.406
12	2010	W	[36,66)	0	11945	265203	1.92002e+07	2.40002e+07	77199	77199	265203	3.43532	2.40002e+07	310.888
12	2010	W	[66,95)	0	6455	246888	1.8278e+07	2.28475e+07	32383	32383	246888	7.624	2.28475e+07	705.541
13	2010	M	[0,36)	1	2687	23421	1.78058e+06	1.93541e+06	36983	36983	23421	0.633291	1.93541e+06	52.3325
13	2010	M	[36,66)	1	5071	66986	5.42754e+06	5.8995e+06	34921	34921	66986	1.91822	5.8995e+06	168.939
13	2010	M	[66,95)	1	2912	60388	4.9988e+06	5.43348e+06	11700	11700	60388	5.16137	5.43348e+06	464.4
13	2010	W	[0,36)	1	3799	39127	2.99237e+06	3.25258e+06	35895	35895	39127	1.09004	3.25258e+06	90.6137
13	2010	W	[36,66)	1	6212	98414	7.98458e+06	8.67889e+06	35624	35624	98414	2.76258	8.67889e+06	243.625
13	2010	W	[66,95)	1	3476	92648	7.71379e+06	8.38455e+06	16984	16984	92648	5.45502	8.38455e+06	493.674
14	2010	M	[0,36)	1	730	10671	747067	868683	8427	8427	10671	1.26629	868683	103.083
14	2010	M	[36,66)	1	1059	21259	1.59364e+06	1.85307e+06	9574	9574	21259	2.22049	1.85307e+06	193.552
14	2010	M	[66,95)	1	622	17027	1.36942e+06	1.59235e+06	2861	2861	17027	5.95142	1.59235e+06	556.57
14	2010	W	[0,36)	1	786	11751	813748	946218	7913	7913	11751	1.48502	946218	119.578
14	2010	W	[36,66)	1	1176	25764	1.91697e+06	2.22904e+06	8925	8925	25764	2.88672	2.22904e+06	249.752
14	2010	W	[66,95)	1	716	23262	1.81964e+06	2.11586e+06	3324	3324	23262	6.99819	2.11586e+06	636.541
15	2010	M	[0,36)	1	427	12634	932858	1.08472e+06	7777	7777	12634	1.62453	1.08472e+06	139.478
15	2010	M	[36,66)	1	646	21302	1.79825e+06	2.09098e+06	7878	7878	21302	2.70399	2.09098e+06	265.421
15	2010	M	[66,95)	1	400	16826	1.43972e+06	1.67409e+06	2319	2319	16826	7.25571	1.67409e+06	721.903
15	2010	W	[0,36)	1	487	16500	1.25145e+06	1.45517e+06	7454	7454	16500	2.21358	1.45517e+06	195.22
15	2010	W	[36,66)	1	676	25763	2.09568e+06	2.43683e+06	7391	7391	25763	3.48573	2.43683e+06	329.703
15	2010	W	[66,95)	1	450	23792	1.97425e+06	2.29565e+06	2766	2766	23792	8.60159	2.29565e+06	829.951
16	2010	M	[0,36)	0	8514	154645	1.03148e+07	1.25791e+07	107717	107717	154645	1.43566	1.25791e+07	116.779
16	2010	M	[36,66)	0	12546	301876	2.23498e+07	2.72558e+07	99314	99314	301876	3.03961	2.72558e+07	274.441
16	2010	M	[66,95)	0	6621	215983	1.65099e+07	2.0134e+07	30831	30831	215983	7.00538	2.0134e+07	653.045
16	2010	W	[0,36)	0	10178	197542	1.3587e+07	1.65695e+07	102288	102288	197542	1.93123	1.65695e+07	161.988
16	2010	W	[36,66)	0	13686	362956	2.65762e+07	3.241e+07	97571	97571	362956	3.71992	3.241e+07	332.168
16	2010	W	[66,95)	0	7726	323305	2.397e+07	2.92317e+07	41191	41191	323305	7.84892	2.92317e+07	709.662
17	2010	M	[0,36)	0	1054	18257	1.19203e+06	1.45369e+06	15500	15500	18257	1.17787	1.45369e+06	93.7866
17	2010	M	[36,66)	0	1788	42452	3.06275e+06	3.73506e+06	16171	16171	42452	2.62519	3.73506e+06	230.973
17	2010	M	[66,95)	0	1077	41328	3.02813e+06	3.69284e+06	5811	5811	41328	7.11203	3.69284e+06	635.492
17	2010	W	[0,36)	0	1330	26099	1.74197e+06	2.12435e+06	14622	14622	26099	1.78491	2.12435e+06	145.285
17	2010	W	[36,66)	0	2107	55900	3.95411e+06	4.82209e+06	16139	16139	55900	3.46366	4.82209e+06	298.785
17	2010	W	[66,95)	0	1331	65952	4.71751e+06	5.75306e+06	8123	8123	65952	8.11917	5.75306e+06	708.243
18	2010	M	[0,36)	0	5407	60343	4.03056e+06	4.79829e+06	52079	52079	60343	1.15868	4.79829e+06	92.1349
18	2010	M	[36,66)	0	9309	150463	1.13581e+07	1.35216e+07	56159	56159	150463	2.67923	1.35216e+07	240.773
18	2010	M	[66,95)	0	4983	118531	9.73701e+06	1.15917e+07	18165	18165	118531	6.52524	1.15917e+07	638.132
18	2010	W	[0,36)	0	6877	82976	5.75727e+06	6.8539e+06	49763	49763	82976	1.66742	6.8539e+06	137.731
18	2010	W	[36,66)	0	10592	185146	1.37137e+07	1.63258e+07	54945	54945	185146	3.36966	1.63258e+07	297.13
18	2010	W	[66,95)	0	6136	177283	1.43502e+07	1.70836e+07	24228	24228	177283	7.31728	1.70836e+07	705.116
19	2010	M	[0,36)	1	2054	42540	3.14996e+06	3.93745e+06	31375	31375	42540	1.35586	3.93745e+06	125.496
19	2010	M	[36,66)	1	3156	86953	7.24198e+06	9.05248e+06	34111	34111	86953	2.54912	9.05248e+06	265.383
19	2010	M	[66,95)	1	1710	66525	5.76956e+06	7.21195e+06	9385	9385	66525	7.08844	7.21195e+06	768.455
19	2010	W	[0,36)	1	2525	52988	4.17096e+06	5.2137e+06	29863	29863	52988	1.77437	5.2137e+06	174.587
19	2010	W	[36,66)	1	3373	102407	8.45051e+06	1.05631e+07	30861	30861	102407	3.31833	1.05631e+07	342.281
19	2010	W	[66,95)	1	1947	88239	7.55485e+06	9.44356e+06	11147	11147	88239	7.91594	9.44356e+06	847.184
20	2010	M	[0,36)	0	4735	62569	4.21724e+06	5.14298e+06	54262	54262	62569	1.15309	5.14298e+06	94.7804
20	2010	M	[36,66)	0	7356	131129	9.52987e+06	1.16218e+07	54533	54533	131129	2.40458	1.16218e+07	213.115
20	2010	M	[66,95)	0	4051	105818	8.11286e+06	9.89373e+06	15577	15577	105818	6.79322	9.89373e+06	635.15
20	2010	W	[0,36)	0	6494	90235	6.37756e+06	7.77751e+06	51093	51093	90235	1.76609	7.77751e+06	152.223
20	2010	W	[36,66)	0	9031	170628	1.23322e+07	1.50393e+07	52848	52848	170628	3.22866	1.50393e+07	284.577
20	2010	W	[66,95)	0	4947	153080	1.11562e+07	1.36051e+07	20163	20163	153080	7.59212	1.36051e+07	674.755
21	2010	M	[0,36)	1	7195	53282	4.12938e+06	4.34672e+06	62464	62464	53282	0.853003	4.34672e+06	69.5876
21	2010	M	[36,66)	1	14819	175181	1.47292e+07	1.55044e+07	72598	72598	175181	2.41303	1.55044e+07	213.565
21	2010	M	[66,95)	1	9292	180222	1.51592e+07	1.59571e+07	26892	26892	180222	6.7017	1.59571e+07	593.376
21	2010	W	[0,36)	1	9008	73804	5.76999e+06	6.07367e+06	60797	60797	73804	1.21394	6.07367e+06	99.9008
21	2010	W	[36,66)	1	16941	231509	1.88989e+07	1.98936e+07	73772	73772	231509	3.13817	1.98936e+07	269.663
21	2010	W	[66,95)	1	11740	279056	2.31305e+07	2.43479e+07	37343	37343	279056	7.47278	2.43479e+07	652.008
22	2010	M	[0,36)	1	739	9344	629001	731397	7637	7637	9344	1.22352	731397	95.7702
22	2010	M	[36,66)	1	1058	20591	1.53718e+06	1.78741e+06	7644	7644	20591	2.69375	1.78741e+06	233.832
22	2010	M	[66,95)	1	754	20452	1.64254e+06	1.90993e+06	2718	2718	20452	7.52465	1.90993e+06	702.697
22	2010	W	[0,36)	1	770	11086	732710	851989	7072	7072	11086	1.56759	851989	120.474
22	2010	W	[36,66)	1	1104	22419	1650241	1.91888e+06	7069	7069	22419	3.17145	1.91888e+06	271.451
22	2010	W	[66,95)	1	848	25894	2.08023e+06	2.41888e+06	3297	3297	25894	7.85381	2.41888e+06	733.66
23	2010	M	[0,36)	1	14497	100403	1.07845e+07	1.08935e+07	160134	160134	100403	0.626994	1.08935e+07	68.0272
23	2010	M	[36,66)	1	28047	278957	2.99746e+07	3.02773e+07	144489	144489	278957	1.93065	3.02773e+07	209.548
23	2010	M	[66,95)	1	17122	245058	2.66894e+07	2.69589e+07	43459	43459	245058	5.63883	2.69589e+07	620.331
23	2010	W	[0,36)	1	20688	169695	1.78205e+07	1.80005e+07	155322	155322	169695	1.09254	1.80005e+07	115.891
23	2010	W	[36,66)	1	35838	402886	4.42707e+07	4.47178e+07	148867	148867	402886	2.70635	4.47178e+07	300.388
23	2010	W	[66,95)	1	21882	394462	4.29783e+07	4.34124e+07	61321	61321	394462	6.43274	4.34124e+07	707.954
24	2010	M	[0,36)	1	6691	68527	5.3851e+06	6.64827e+06	66902	66902	68527	1.02429	6.64827e+06	99.3733
24	2010	M	[36,66)	1	10651	152638	1.28656e+07	1.58835e+07	65795	65795	152638	2.3199	1.58835e+07	241.408
24	2010	M	[66,95)	1	6238	111765	1.18623e+07	1.46448e+07	21818	21818	111765	5.12261	1.46448e+07	671.224
24	2010	W	[0,36)	1	8778	99323	7.74987e+06	9.56774e+06	64207	64207	99323	1.54692	9.56774e+06	149.014
24	2010	W	[36,66)	1	12841	199575	1.68499e+07	2.08024e+07	66029	66029	199575	3.02254	2.08024e+07	315.049
24	2010	W	[66,95)	1	7939	160833	1.73416e+07	2.14094e+07	28019	28019	160833	5.74014	2.14094e+07	764.102
25	2010	M	[0,36)	1	1366	24441	1.87958e+06	2.34947e+06	23407	23407	24441	1.04417	2.34947e+06	100.375
25	2010	M	[36,66)	1	2284	53821	4.68693e+06	5.85866e+06	26412	26412	53821	2.03775	5.85866e+06	221.818
25	2010	M	[66,95)	1	1222	40723	3.68249e+06	4.60311e+06	7098	7098	40723	5.73725	4.60311e+06	648.508
25	2010	W	[0,36)	1	1642	32963	2.70459e+06	3.38074e+06	22646	22646	32963	1.45558	3.38074e+06	149.286
25	2010	W	[36,66)	1	2573	68958	5.87371e+06	7.34214e+06	24675	24675	68958	2.79465	7.34214e+06	297.554
25	2010	W	[66,95)	1	1459	57890	5.00395e+06	6.25494e+06	8867	8867	57890	6.5287	6.25494e+06	705.417
26	2010	M	[0,36)	0	27038	342164	2.85433e+07	3.20712e+07	295618	295618	342164	1.15745	3.20712e+07	108.489
26	2010	M	[36,66)	0	46088	720121	6.57708e+07	7.38998e+07	294251	294251	720121	2.4473	7.38998e+07	251.145
26	2010	M	[66,95)	0	20516	568953	5.2496e+07	5.89842e+07	88950	88950	568953	6.39632	5.89842e+07	663.117
26	2010	W	[0,36)	0	38089	521352	4.67546e+07	5.25332e+07	285760	285760	521352	1.82444	5.25332e+07	183.837
26	2010	W	[36,66)	0	54631	984631	8.94173e+07	1.00469e+08	287915	287915	984631	3.41987	1.00469e+08	348.953
26	2010	W	[66,95)	0	24272	877282	7.93604e+07	8.91689e+07	120621	120621	877282	7.27305	8.91689e+07	739.249
1	2011	M	[0,36)	0	13961	137821	1.14107e+07	1.2821e+07	132473	131431	136737	1.04037	1.27202e+07	96.7821
1	2011	M	[36,66)	0	23660	295043	2.6559e+07	2.98416e+07	135654	134587	292722	2.17497	2.96068e+07	219.983
1	2011	M	[66,95)	0	11843	238836	2.1448e+07	24098832	40833	39250	229577	5.84909	2.31646e+07	590.18
1	2011	W	[0,36)	0	19057	189813	1.64594e+07	1.84938e+07	126246	125601	188843	1.50352	1.83993e+07	146.49
1	2011	W	[36,66)	0	28039	379597	3.44576e+07	3.87164e+07	132619	131448	376245	2.86231	3.83746e+07	291.937
1	2011	W	[66,95)	0	14052	321869	2.92587e+07	3.2875e+07	50572	49257	313500	6.36457	3.20201e+07	650.063
2	2011	M	[0,36)	0	140	5256	350169	427035	3702	3675	5217.67	1.41977	423921	115.353
2	2011	M	[36,66)	0	224	6943	509823	621735	3216	3222	6955.95	2.15889	622895	193.326
2	2011	M	[66,95)	0	178	7911	603990	736574	1150	1151	7917.88	6.87913	737214	640.499
2	2011	W	[0,36)	0	147	5956	405180	494121	3318	3332	5981.13	1.79506	496206	148.921
2	2011	W	[36,66)	0	227	8124	570456	695679	2982	2958	8058.62	2.72435	690080	233.293
2	2011	W	[66,95)	0	194	9385	701389	855353	1376	1351	9214.49	6.82049	839812	621.623
3	2011	M	[0,36)	0	596	10672	667579	814121	11292	11269	10650.3	0.945094	812462	72.0971
3	2011	M	[36,66)	0	961	24099	1.68947e+06	2.06033e+06	11591	11619	24157.2	2.07911	2.06531e+06	177.753
3	2011	M	[66,95)	0	659	24874	1.767e+06	2.15487e+06	3909	3769	23983.1	6.36326	2.0777e+06	551.26
3	2011	W	[0,36)	0	692	13534	937789	1.14365e+06	10222	10202	13507.5	1.32401	1.14141e+06	111.881
3	2011	W	[36,66)	0	1048	29451	2.03814e+06	2.48554e+06	11261	11205	29304.5	2.61531	2.47318e+06	220.721
3	2011	W	[66,95)	0	768	36053	2.48014e+06	3.02456e+06	5038	4957	35473.3	7.15621	2.97593e+06	600.349
4	2011	M	[0,36)	1	22303	203738	1.58818e+07	1.84672e+07	197388	196837	203169	1.03217	1.84157e+07	93.558
4	2011	M	[36,66)	1	38868	530728	4.61541e+07	5.36676e+07	208981	208798	530263	2.5396	5.36206e+07	256.806
4	2011	M	[66,95)	1	23112	501251	4.53704e+07	5.27563e+07	74581	72412	486673	6.72089	5.1222e+07	707.369
4	2011	W	[0,36)	1	29413	292321	2.32209e+07	2.70011e+07	192074	191757	291839	1.52192	2.69565e+07	140.576
4	2011	W	[36,66)	1	46226	688243	5.80047e+07	6.74473e+07	210366	210248	687857	3.27165	6.74094e+07	320.619
4	2011	W	[66,95)	1	28304	752418	6.64672e+07	7.72874e+07	101863	99978	738494	7.38657	7.58572e+07	758.739
5	2011	M	[0,36)	0	5037	45883	3.77419e+06	4.14746e+06	52930	53004	45947.1	0.866862	4.15326e+06	78.3575
5	2011	M	[36,66)	0	9726	124459	1.1293e+07	1.24098e+07	59126	59343	124916	2.10498	1.24554e+07	209.888
5	2011	M	[66,95)	0	5546	139815	1.28118e+07	1.40789e+07	22636	21953	135596	6.17667	1.36541e+07	621.97
5	2011	W	[0,36)	0	6852	65890	5.64294e+06	6.20104e+06	51181	51283	66021.3	1.28739	6.2134e+06	121.159
5	2011	W	[36,66)	0	11773	168788	1.55069e+07	1.70405e+07	60653	60680	168863	2.78285	1.70481e+07	280.951
5	2011	W	[66,95)	0	6552	194078	1.77256e+07	1.94787e+07	28877	28180	189394	6.72085	1.90085e+07	674.54
6	2011	M	[0,36)	0	917	26905	2.26655e+06	2.49071e+06	36716	36314	26610.4	0.732787	2.46344e+06	67.8373
6	2011	M	[36,66)	0	1713	93273	8.42656e+06	9259952	38232	37909	92485	2.43966	9.18172e+06	242.204
6	2011	M	[66,95)	0	1441	100539	8.31173e+06	9.13377e+06	14307	14193	99737.9	7.02726	9.06099e+06	638.412
6	2011	W	[0,36)	0	1107	44345	3.6933e+06	4.05857e+06	36658	36138	43716	1.2097	4.001e+06	110.715
6	2011	W	[36,66)	0	1886	119944	1.01886e+07	1.11962e+07	38020	38071	120105	3.15476	1.12112e+07	294.482
6	2011	W	[66,95)	0	1691	188889	1.51252e+07	1.66211e+07	22322	22327	188931	8.46201	1.66248e+07	744.607
7	2011	M	[0,36)	0	6830	53670	4.30254e+06	4.72806e+06	64972	63622	52554.8	0.826048	4.62982e+06	72.7708
7	2011	M	[36,66)	0	10823	122153	1.07745e+07	1.18402e+07	60213	59105	119905	2.02868	1.16223e+07	196.638
7	2011	M	[66,95)	0	5707	88850	8.339e+06	9.16374e+06	16598	15949	85375.9	5.35305	8.80542e+06	552.099
7	2011	W	[0,36)	0	8841	74040	6.16358e+06	6.77317e+06	63122	61670	72336.9	1.17297	6.61737e+06	107.303
7	2011	W	[36,66)	0	12868	152621	1.35069e+07	1.48428e+07	58928	57986	150181	2.58996	1.46055e+07	251.88
7	2011	W	[66,95)	0	6910	124561	1.13312e+07	1.24519e+07	20955	20276	120525	5.94421	1.20484e+07	594.219
8	2011	M	[0,36)	1	9507	89604	1.39903e+07	1.45733e+07	101246	101048	89428.8	0.885013	1.45448e+07	143.939
8	2011	M	[36,66)	1	17723	183723	2.83135e+07	2.94932e+07	92375	91977	182931	1.98888	2.93661e+07	319.277
8	2011	M	[66,95)	1	10489	129103	1.75028e+07	1.82321e+07	28560	27767	125518	4.52041	1.77259e+07	638.379
8	2011	W	[0,36)	1	12697	132788	1.9153e+07	1.99511e+07	100504	100349	132583	1.32122	1.99203e+07	198.51
8	2011	W	[36,66)	1	22442	277387	3.92879e+07	4.09249e+07	96998	96535	276063	2.85972	4.07295e+07	421.914
8	2011	W	[66,95)	1	13364	217935	2.95835e+07	3.08162e+07	40856	40049	213630	5.33422	3.02075e+07	754.263
9	2011	M	[0,36)	0	251	7919	594848	725424	8475	8338	7790.99	0.934395	713697	85.5957
9	2011	M	[36,66)	0	388	16084	1.33397e+06	1.6268e+06	8498	8300	15709.2	1.89268	1.58889e+06	191.433
9	2011	M	[66,95)	0	269	15218	1.2559e+06	1.53159e+06	2840	2745	14708.9	5.35845	1.48036e+06	539.292
9	2011	W	[0,36)	0	263	9754	763521	931123	7711	7656	9684.43	1.26495	924482	120.753
9	2011	W	[36,66)	0	385	18509	1.51661e+06	1.84952e+06	7943	7841	18271.3	2.33023	1.82577e+06	232.85
9	2011	W	[66,95)	0	296	22785	1.7901e+06	2.18305e+06	3750	3728	22651.3	6.076	2.17024e+06	582.146
10	2011	M	[0,36)	0	4373	51686	3.89123e+06	4.7454e+06	39296	39434	51867.5	1.3153	4.76207e+06	120.76
10	2011	M	[36,66)	0	6794	115118	9.14813e+06	1.11563e+07	42386	42348	115015	2.71594	1.11462e+07	263.206
10	2011	M	[66,95)	0	4103	99597	8.35687e+06	1.01913e+07	14567	14063	96151.1	6.83717	9.8387e+06	699.616
10	2011	W	[0,36)	0	5747	70709	5.5089e+06	6.71817e+06	37454	37537	70865.7	1.88789	6.73306e+06	179.371
10	2011	W	[36,66)	0	7801	140415	1.12537e+07	1.3724e+07	41116	41020	140087	3.41509	1.3692e+07	333.788
10	2011	W	[66,95)	0	5145	143615	1.17072e+07	1.4277e+07	18745	18381	140826	7.66151	1.39998e+07	761.645
11	2011	M	[0,36)	0	1448	11098	889076	916573	14968	14999	11121	0.741448	918471	61.2355
11	2011	M	[36,66)	0	2521	25949	2.38239e+06	2.45608e+06	14509	14456	25854.2	1.78848	2.4471e+06	169.279
11	2011	M	[66,95)	0	1882	25606	2.4588e+06	2.53484e+06	5262	5069	24666.8	4.86621	2.44187e+06	481.726
11	2011	W	[0,36)	0	1873	14689	1.25037e+06	1.28905e+06	14204	14159	14642.5	1.03415	1.28496e+06	90.7523
11	2011	W	[36,66)	0	3002	33669	3.04345e+06	3.13758e+06	14635	14529	33425.1	2.30058	3.11486e+06	214.389
11	2011	W	[66,95)	0	2266	35957	3.38235e+06	3.48696e+06	7003	6861	35227.9	5.13451	3.41625e+06	497.924
12	2011	M	[0,36)	0	7568	116153	8.13145e+06	9.9164e+06	84724	83985	115140	1.37096	9.82991e+06	117.044
12	2011	M	[36,66)	0	11324	217020	1.62736e+07	1.98458e+07	79272	78336	214458	2.73766	1.96115e+07	250.351
12	2011	M	[66,95)	0	6051	176519	1.39837e+07	1.70533e+07	25095	24364	171377	7.03403	1.65566e+07	679.55
12	2011	W	[0,36)	0	9756	157551	1.17281e+07	1.43025e+07	81816	81372	156696	1.92567	1.42249e+07	174.813
12	2011	W	[36,66)	0	12739	266043	2.00498e+07	2.4451e+07	78079	77199	263045	3.40736	2.41754e+07	313.157
12	2011	W	[66,95)	0	6976	257236	1.96267e+07	2.3935e+07	33004	32383	252396	7.79409	2.34846e+07	725.215
13	2011	M	[0,36)	1	2521	21786	1.66724e+06	1.81222e+06	37125	36983	21702.7	0.586828	1.80529e+06	48.814
13	2011	M	[36,66)	1	4804	64830	5.229e+06	5.6837e+06	35024	34921	64639.3	1.85102	5.66698e+06	162.28
13	2011	M	[66,95)	1	3189	66078	5.43239e+06	5.90477e+06	12023	11700	64302.8	5.49597	5.74614e+06	491.123
13	2011	W	[0,36)	1	3657	37352	2.83727e+06	3.08399e+06	36049	35895	37192.4	1.03615	3.07081e+06	85.5499
13	2011	W	[36,66)	1	6173	96415	7.84405e+06	8.52614e+06	35771	35624	96018.8	2.69534	8.49111e+06	238.354
13	2011	W	[66,95)	1	3976	106690	8.73219e+06	9.49151e+06	17214	16984	105264	6.19786	9.36469e+06	551.383
14	2011	M	[0,36)	1	688	9290	640649	744940	8423	8427	9294.41	1.10293	745294	88.4412
14	2011	M	[36,66)	1	1036	20208	1.48407e+06	1.72566e+06	9625	9574	20100.9	2.09953	1.71652e+06	179.289
14	2011	M	[66,95)	1	645	17351	1.3895e+06	1.6157e+06	2988	2861	16613.5	5.80689	1.54703e+06	540.729
14	2011	W	[0,36)	1	756	11150	772042	897723	7866	7913	11216.6	1.41749	903087	114.127
14	2011	W	[36,66)	1	1129	23983	1.78507e+06	2.07566e+06	8972	8925	23857.4	2.67309	2.06478e+06	231.348
14	2011	W	[66,95)	1	724	23346	1.83464e+06	2.1333e+06	3437	3324	22578.4	6.79255	2.06316e+06	620.687
15	2011	M	[0,36)	1	433	12055	903053	1.05006e+06	7774	7777	12059.7	1.55068	1.05047e+06	135.074
15	2011	M	[36,66)	1	657	21554	1.79264e+06	2.08447e+06	7977	7878	21286.5	2.70202	2.0586e+06	261.31
15	2011	M	[66,95)	1	405	18304	1.56227e+06	1.81659e+06	2438	2319	17410.6	7.50779	1.72793e+06	745.117
15	2011	W	[0,36)	1	498	15056	1.14941e+06	1.33653e+06	7409	7454	15147.4	2.03212	1.34464e+06	180.392
15	2011	W	[36,66)	1	680	25853	2.12489e+06	2.4708e+06	7421	7391	25748.5	3.48376	2.46081e+06	332.947
15	2011	W	[66,95)	1	465	24309	2.04903e+06	2.3826e+06	2866	2766	23460.8	8.48186	2.29946e+06	831.332
16	2011	M	[0,36)	0	8728	150464	1.05017e+07	1.28069e+07	108458	107717	149436	1.3873	1.27194e+07	118.082
16	2011	M	[36,66)	0	12828	298294	2.3047e+07	2.81061e+07	99837	99314	296731	2.98781	2.79589e+07	281.52
16	2011	M	[66,95)	0	6904	223240	1.7685e+07	2.15671e+07	31988	30831	215165	6.97887	2.0787e+07	674.225
16	2011	W	[0,36)	0	10363	191767	1.38786e+07	1.69252e+07	102790	102288	190830	1.86562	1.68425e+07	164.658
16	2011	W	[36,66)	0	14169	359956	2.74253e+07	3.34455e+07	98015	97571	358325	3.67246	3.3294e+07	341.228
16	2011	W	[66,95)	0	8054	327622	2.51148e+07	3.06278e+07	42074	41191	320746	7.7868	2.9985e+07	727.951
17	2011	M	[0,36)	0	1058	17120	1.13853e+06	1.38845e+06	15659	15500	16946.2	1.0933	1.37435e+06	88.6677
17	2011	M	[36,66)	0	1762	40092	2.98146e+06	3.63592e+06	16252	16171	39892.2	2.4669	3.6178e+06	223.721
17	2011	M	[66,95)	0	1122	41789	3.11714e+06	3.80139e+06	5982	5811	40594.4	6.98579	3.69272e+06	635.471
17	2011	W	[0,36)	0	1280	24856	1.6732e+06	2.04048e+06	14818	14622	24527.2	1.67742	2.01349e+06	137.703
17	2011	W	[36,66)	0	2133	54973	3.9326e+06	4.79585e+06	16201	16139	54762.6	3.39319	4.7775e+06	296.022
17	2011	W	[66,95)	0	1358	65999	4.76493e+06	5.81089e+06	8241	8123	65054	8.00862	5.72769e+06	705.12
18	2011	M	[0,36)	0	5421	56231	3.95918e+06	4.71331e+06	52170	52079	56132.9	1.07784	4.70509e+06	90.3452
18	2011	M	[36,66)	0	9461	142970	1.12518e+07	1.3395e+07	56249	56159	142741	2.54173	1.33735e+07	238.137
18	2011	M	[66,95)	0	5340	119668	1.02125e+07	1.21577e+07	18726	18165	116083	6.39047	1.17935e+07	649.241
18	2011	W	[0,36)	0	6899	75317	5.46959e+06	6.51142e+06	50099	49763	74811.9	1.50336	6.46775e+06	129.971
18	2011	W	[36,66)	0	10694	174773	1.35542e+07	1.61359e+07	55116	54945	174231	3.171	1.60859e+07	292.763
18	2011	W	[66,95)	0	6496	172629	1.45608e+07	1.73342e+07	24681	24228	169461	6.99441	1.70161e+07	702.331
19	2011	M	[0,36)	1	2140	40136	3.0551e+06	3.81888e+06	31308	31375	40221.9	1.28197	3.82705e+06	121.978
19	2011	M	[36,66)	1	3350	85129	7.2559e+06	9.06987e+06	34485	34111	84205.8	2.46858	8.9715e+06	263.009
19	2011	M	[66,95)	1	1844	68406	6.09291e+06	7.61614e+06	9767	9385	65730.6	7.00379	7.31826e+06	779.783
19	2011	W	[0,36)	1	2589	49962	4.00876e+06	5.01095e+06	29738	29863	50172	1.68007	5.03202e+06	168.503
19	2011	W	[36,66)	1	3554	100375	8.45838e+06	1.0573e+07	31213	30861	99243	3.21581	1.04537e+07	338.736
19	2011	W	[66,95)	1	2122	91138	7.84371e+06	9.80464e+06	11399	11147	89123.2	7.99526	9.58789e+06	860.132
20	2011	M	[0,36)	0	4864	61338	4.34187e+06	5.29496e+06	55057	54262	60452.3	1.11408	5.2185e+06	96.1723
20	2011	M	[36,66)	0	7662	132317	1.00708e+07	1.22815e+07	55094	54533	130970	2.40166	1.21564e+07	222.919
20	2011	M	[66,95)	0	4115	109270	8.62267e+06	1.05155e+07	16237	15577	104828	6.72969	1.0088e+07	647.623
20	2011	W	[0,36)	0	6796	87090	6.43476e+06	7.84727e+06	51545	51093	86326.3	1.68959	7.77846e+06	152.241
20	2011	W	[36,66)	0	9362	169439	1.27755e+07	1.55799e+07	53464	52848	167487	3.16922	1.54004e+07	291.409
20	2011	W	[66,95)	0	5097	153812	1.15494e+07	1.40846e+07	20602	20163	150534	7.46588	1.37845e+07	683.653
21	2011	M	[0,36)	1	7224	50404	4.11682e+06	4.3335e+06	62706	62464	50209.5	0.803815	4.31677e+06	69.1081
21	2011	M	[36,66)	1	15119	175414	1.53397e+07	1.6147e+07	73122	72598	174157	2.39892	1.60313e+07	220.823
21	2011	M	[66,95)	1	9728	188337	1.64495e+07	1.73153e+07	27645	26892	183207	6.8127	1.68436e+07	626.343
21	2011	W	[0,36)	1	9149	70618	5.80806e+06	6.11374e+06	61001	60797	70381.8	1.15765	6.0933e+06	100.224
21	2011	W	[36,66)	1	17452	230128	1.96533e+07	2.06877e+07	74421	73772	228121	3.09225	2.05073e+07	277.982
21	2011	W	[66,95)	1	12344	296471	2.46393e+07	2.59361e+07	38163	37343	290101	7.76855	2.53788e+07	679.614
22	2011	M	[0,36)	1	699	8607	592141	688536	7542	7637	8715.41	1.14121	697209	91.2936
22	2011	M	[36,66)	1	1061	19507	1.50273e+06	1.74736e+06	7660	7644	19466.3	2.54661	1.74371e+06	228.114
22	2011	M	[66,95)	1	772	20444	1.69537e+06	1.97136e+06	2773	2718	20038.5	7.37252	1.93226e+06	710.912
22	2011	W	[0,36)	1	753	9699	679652	790293	7015	7072	9777.81	1.38261	796715	112.658
22	2011	W	[36,66)	1	1060	20856	1.58688e+06	1.84521e+06	7024	7069	20989.6	2.96925	1.85703e+06	262.7
22	2011	W	[66,95)	1	870	26202	2.14283e+06	2.49166e+06	3381	3297	25551	7.74978	2.42975e+06	736.959
23	2011	M	[0,36)	1	14127	94848	1.05149e+07	1.06211e+07	163092	160134	93127.7	0.581561	1.04285e+07	65.1235
23	2011	M	[36,66)	1	27860	271594	2.98707e+07	3.01724e+07	146629	144489	267630	1.85225	2.97321e+07	205.774
23	2011	M	[66,95)	1	17709	244699	2.72868e+07	2.75624e+07	44825	43459	237242	5.45898	2.67224e+07	614.889
23	2011	W	[0,36)	1	20331	159992	1.72953e+07	1.747e+07	157869	155322	157411	1.01345	1.71882e+07	110.662
23	2011	W	[36,66)	1	35881	396951	4.64059e+07	4.68746e+07	151152	148867	390950	2.62617	4.6166e+07	310.116
23	2011	W	[66,95)	1	22695	386709	4.3996e+07	4.44404e+07	62658	61321	378457	6.17174	4.34921e+07	709.254
24	2011	M	[0,36)	1	6725	67150	5.3756e+06	6.63655e+06	67512	66902	66543.3	0.994638	6.57659e+06	98.3018
24	2011	M	[36,66)	1	10815	149939	1.31798e+07	1.62714e+07	66562	65795	148211	2.25262	1.60839e+07	244.454
24	2011	M	[66,95)	1	6575	116272	1.304e+07	1.60987e+07	22709	21818	111710	5.12008	1.54671e+07	708.914
24	2011	W	[0,36)	1	8888	95195	7.8007e+06	9.63049e+06	64783	64207	94348.6	1.46944	9.54486e+06	148.658
24	2011	W	[36,66)	1	13065	198638	1.74917e+07	2.15947e+07	66740	66029	196522	2.9763	2.13646e+07	323.564
24	2011	W	[66,95)	1	8148	166915	1.8915e+07	2.33519e+07	28796	28019	162411	5.79646	2.27218e+07	810.941
25	2011	M	[0,36)	1	1415	23596	1.86495e+06	2.33119e+06	23896	23407	23113.1	0.987446	2.28348e+06	97.5556
25	2011	M	[36,66)	1	2416	53709	4.89694e+06	6.12117e+06	26712	26412	53105.8	2.01067	6.05242e+06	229.154
25	2011	M	[66,95)	1	1381	42641	3.86691e+06	4.83364e+06	7412	7098	40834.6	5.75297	4.62887e+06	652.137
25	2011	W	[0,36)	1	1671	32483	2.78295e+06	3.47869e+06	23008	22646	31971.9	1.41181	3.42396e+06	151.195
25	2011	W	[36,66)	1	2669	69450	5.95081e+06	7.43851e+06	24946	24675	68695.5	2.78401	7.3577e+06	298.184
25	2011	W	[66,95)	1	1540	58454	5.09735e+06	6.37169e+06	9130	8867	56770.2	6.40241	6.18814e+06	697.885
26	2011	M	[0,36)	0	27773	338183	2.93224e+07	3.29465e+07	299595	295618	333694	1.1288	3.25091e+07	109.97
26	2011	M	[36,66)	0	47402	717476	6.79015e+07	7.62938e+07	297743	294251	709061	2.40972	7.53991e+07	256.241
26	2011	M	[66,95)	0	21881	606064	5.77558e+07	6.48942e+07	91740	88950	587632	6.60632	6.29206e+07	707.37
26	2011	W	[0,36)	0	38775	513506	4.76966e+07	5.35917e+07	289854	285760	506253	1.7716	5.28348e+07	184.892
26	2011	W	[36,66)	0	56120	980803	9.25748e+07	1.04017e+08	290547	287915	971918	3.37571	1.03074e+08	358.003
26	2011	W	[66,95)	0	25803	942322	8.80371e+07	9.89181e+07	122964	120621	924367	7.6634	9.70333e+07	804.448
1	2012	M	[0,36)	0	13854	135636	1.12932e+07	1.26889e+07	134200	131431	132837	1.0107	1.24271e+07	94.5524
1	2012	M	[36,66)	0	23837	292663	2.70339e+07	3.03752e+07	137058	134587	287387	2.13532	2.98276e+07	221.623
1	2012	M	[66,95)	0	12146	243814	2.26104e+07	2.5405e+07	42509	39250	225122	5.73559	2.34573e+07	597.637
1	2012	W	[0,36)	0	18769	188719	1.67313e+07	1.87992e+07	127541	125601	185848	1.47967	1.85133e+07	147.398
1	2012	W	[36,66)	0	28353	377398	3.53013e+07	3.96644e+07	134083	131448	369981	2.81466	3.88849e+07	295.82
1	2012	W	[66,95)	0	14259	322352	3.02748e+07	3.40166e+07	52041	49257	305107	6.19419	3.21968e+07	653.65
2	2012	M	[0,36)	0	139	5366	361622	441002	3656	3675	5393.89	1.46772	443294	120.624
2	2012	M	[36,66)	0	213	7514	555737	677728	3212	3222	7537.39	2.33935	679838	210.999
2	2012	M	[66,95)	0	166	7778	584982	713393	1185	1151	7554.83	6.56371	692925	602.02
2	2012	W	[0,36)	0	140	5543	372893	454748	3294	3332	5606.94	1.68276	459994	138.053
2	2012	W	[36,66)	0	219	8182	579980	707292	2973	2958	8140.72	2.7521	703724	237.905
2	2012	W	[66,95)	0	179	9656	705341	860172	1397	1351	9338.05	6.91195	831849	615.728
3	2012	M	[0,36)	0	591	10624	677883	826686	11233	11269	10658	0.945785	829336	73.5944
3	2012	M	[36,66)	0	954	24323	1.68109e+06	2.05011e+06	11641	11619	24277	2.08943	2.04624e+06	176.111
3	2012	M	[66,95)	0	669	25015	1.80216e+06	2.19776e+06	3998	3769	23582.2	6.25688	2.07187e+06	549.714
3	2012	W	[0,36)	0	663	12703	884795	1.07902e+06	10211	10202	12691.8	1.24405	1.07807e+06	105.672
3	2012	W	[36,66)	0	1064	28452	1.97895e+06	2.41335e+06	11274	11205	28277.9	2.52368	2.39858e+06	214.064
3	2012	W	[66,95)	0	751	36136	2.51859e+06	3.07146e+06	5081	4957	35254.1	7.11199	2.9965e+06	604.498
4	2012	M	[0,36)	1	22361	204736	1.64508e+07	1.91289e+07	198222	196837	203305	1.03286	1.89952e+07	96.5022
4	2012	M	[36,66)	1	39562	530429	4.74852e+07	5.52153e+07	209567	208798	528483	2.53107	5.50127e+07	263.473
4	2012	M	[66,95)	1	23756	506919	4.76764e+07	5.54376e+07	77020	72412	476591	6.58165	5.21209e+07	719.783
4	2012	W	[0,36)	1	29650	297578	2.43984e+07	2.83702e+07	193387	191757	295070	1.53877	2.81311e+07	146.702
4	2012	W	[36,66)	1	46743	694420	6.06854e+07	7.05645e+07	210799	210248	692605	3.29423	7.038e+07	334.748
4	2012	W	[66,95)	1	29067	752600	6.92181e+07	8.04861e+07	103856	99978	724498	7.24657	7.74808e+07	774.978
5	2012	M	[0,36)	0	4990	44783	3.78402e+06	4.15826e+06	52973	53004	44809.2	0.845393	4.1607e+06	78.4978
5	2012	M	[36,66)	0	9709	119975	1.13027e+07	1.24206e+07	58984	59343	120705	2.03403	1.24962e+07	210.575
5	2012	M	[66,95)	0	5615	141267	1.33638e+07	1.46855e+07	23311	21953	133037	6.0601	1.38299e+07	629.98
5	2012	W	[0,36)	0	6769	64859	5.67467e+06	6.2359e+06	51164	51283	65009.9	1.26767	6.2504e+06	121.881
5	2012	W	[36,66)	0	11919	167597	1.59918e+07	1.75734e+07	60544	60680	167973	2.76819	1.76129e+07	290.259
5	2012	W	[66,95)	0	6845	196581	1.84308e+07	2.02537e+07	29593	28180	187195	6.64282	1.92866e+07	684.407
6	2012	M	[0,36)	0	902	26826	2.37466e+06	2.60951e+06	37194	36314	26191.3	0.721245	2.54777e+06	70.1596
6	2012	M	[36,66)	0	1688	92699	8.73137e+06	9.59491e+06	38368	37909	91590	2.41605	9.48012e+06	250.076
6	2012	M	[66,95)	0	1446	98598	8.69907e+06	9.55942e+06	14386	14193	97275.2	6.85375	9.43117e+06	664.495
6	2012	W	[0,36)	0	1072	45373	3.98375e+06	4.37774e+06	37018	36138	44294.4	1.2257	4.27367e+06	118.26
6	2012	W	[36,66)	0	1891	120357	1.0865e+07	1.19395e+07	38187	38071	119991	3.15178	1.19033e+07	312.66
6	2012	W	[66,95)	0	1674	183512	1.56649e+07	1.72142e+07	22272	22327	183965	8.23958	1.72567e+07	772.908
7	2012	M	[0,36)	0	7023	52138	4.35537e+06	4.78612e+06	66545	63622	49847.8	0.7835	4.57589e+06	71.9231
7	2012	M	[36,66)	0	11464	121464	1.10276e+07	1.21182e+07	61432	59105	116863	1.97721	1.16592e+07	197.262
7	2012	M	[66,95)	0	6136	91098	8.83758e+06	9.71163e+06	17411	15949	83448.5	5.23221	8.89614e+06	557.787
7	2012	W	[0,36)	0	9218	75859	6.58386e+06	7.23501e+06	64440	61670	72598.1	1.1772	6.92401e+06	112.275
7	2012	W	[36,66)	0	13480	152892	1.4018e+07	1.54044e+07	59914	57986	147972	2.55186	1.49087e+07	257.109
7	2012	W	[66,95)	0	7450	127005	1.206e+07	1.32527e+07	21755	20276	118371	5.83797	1.23518e+07	609.181
8	2012	M	[0,36)	1	9754	88469	1.39539e+07	1.45353e+07	101435	101048	88131.5	0.872174	1.44798e+07	143.297
8	2012	M	[36,66)	1	17855	182441	2.85905e+07	2.97818e+07	92920	91977	180589	1.96342	2.94795e+07	320.51
8	2012	M	[66,95)	1	10549	132426	1.85526e+07	1.93257e+07	29386	27767	125130	4.50643	1.82609e+07	657.648
8	2012	W	[0,36)	1	13070	133777	1.95585e+07	2.03734e+07	100301	100349	133841	1.33376	2.03832e+07	203.123
8	2012	W	[36,66)	1	22620	273681	4.01818e+07	4.18561e+07	97399	96535	271253	2.8099	4.14848e+07	429.738
8	2012	W	[66,95)	1	13182	221153	3.11643e+07	3.24628e+07	41667	40049	212565	5.30763	3.12022e+07	779.101
9	2012	M	[0,36)	0	275	10041	743444	906639	8500	8338	9849.63	1.18129	889360	106.663
9	2012	M	[36,66)	0	421	20000	1.61267e+06	1.96667e+06	8506	8300	19515.6	2.35128	1.91904e+06	231.21
9	2012	M	[66,95)	0	295	18440	1.49993e+06	1.82919e+06	2898	2745	17466.5	6.36301	1.73261e+06	631.189
9	2012	W	[0,36)	0	306	12312	957361	1.16751e+06	7710	7656	12225.8	1.59689	1.15934e+06	151.428
9	2012	W	[36,66)	0	418	23137	1.84804e+06	2.25371e+06	7950	7841	22819.8	2.91031	2.22281e+06	283.486
9	2012	W	[66,95)	0	335	26366	2.019e+06	2.46219e+06	3805	3728	25832.4	6.9293	2.41236e+06	647.093
10	2012	M	[0,36)	0	4346	50304	3.84227e+06	4.68569e+06	39240	39434	50552.7	1.28196	4.70886e+06	119.411
10	2012	M	[36,66)	0	6935	113287	9.12027e+06	1.11223e+07	42430	42348	113068	2.66997	1.11008e+07	262.132
10	2012	M	[66,95)	0	4127	99604	8.52524e+06	1.03966e+07	15015	14063	93288.8	6.63363	9.73746e+06	692.417
10	2012	W	[0,36)	0	5711	69393	5.42235e+06	6.61262e+06	37142	37537	70131	1.86832	6.68294e+06	178.036
10	2012	W	[36,66)	0	7805	135668	1.1185e+07	1.36403e+07	41143	41020	135262	3.29747	1.35995e+07	331.533
10	2012	W	[66,95)	0	5149	141103	1.19907e+07	1.46229e+07	19134	18381	135550	7.37446	1.40474e+07	764.234
11	2012	M	[0,36)	0	1387	10067	843717	869811	15049	14999	10033.6	0.668948	866921	57.7986
11	2012	M	[36,66)	0	2504	23742	2.23062e+06	2.29961e+06	14527	14456	23626	1.63434	2.28837e+06	158.299
11	2012	M	[66,95)	0	1962	25599	2.51813e+06	2.59601e+06	5420	5069	23941.2	4.72306	2.42789e+06	478.968
11	2012	W	[0,36)	0	1850	13414	1.17835e+06	1.21479e+06	14165	14159	13408.3	0.946982	1.21428e+06	85.7602
11	2012	W	[36,66)	0	3114	31271	2.91299e+06	3.00308e+06	14651	14529	31010.6	2.13439	2.97807e+06	204.975
11	2012	W	[66,95)	0	2433	36052	3.49263e+06	3.60065e+06	7168	6861	34507.9	5.02958	3.44644e+06	502.323
12	2012	M	[0,36)	0	7505	114222	8.35161e+06	1.01849e+07	85300	83985	112461	1.33906	1.00279e+07	119.401
12	2012	M	[36,66)	0	11455	221006	1.70615e+07	2.08068e+07	80123	78336	216077	2.75833	2.03427e+07	259.685
12	2012	M	[66,95)	0	6088	180308	1.47041e+07	1.79318e+07	25825	24364	170107	6.98192	1.69173e+07	694.358
12	2012	W	[0,36)	0	9714	160399	1.24203e+07	1.51467e+07	82329	81372	158535	1.94827	1.49707e+07	183.978
12	2012	W	[36,66)	0	12803	274118	2.14239e+07	2.61267e+07	78887	77199	268253	3.47482	2.55677e+07	331.192
12	2012	W	[66,95)	0	7059	256627	2.01997e+07	2.46338e+07	33647	32383	246986	7.62704	2.37084e+07	732.126
13	2012	M	[0,36)	1	2473	21214	1.67064e+06	1.81591e+06	37604	36983	20863.7	0.564142	1.78592e+06	48.2904
13	2012	M	[36,66)	1	4899	63325	5.18499e+06	5.63585e+06	35126	34921	62955.4	1.8028	5.60296e+06	160.447
13	2012	M	[66,95)	1	3393	68317	5.6654e+06	6.15804e+06	12332	11700	64815.8	5.53982	5.84245e+06	499.355
13	2012	W	[0,36)	1	3566	37231	2.93527e+06	3.19051e+06	36224	35895	36892.9	1.0278	3.16153e+06	88.0773
13	2012	W	[36,66)	1	6097	92429	7.6996e+06	8369133	35815	35624	91936.1	2.58073	8.3245e+06	233.677
13	2012	W	[66,95)	1	4200	109086	9.10062e+06	9.89198e+06	17481	16984	105985	6.24026	9.61074e+06	565.87
14	2012	M	[0,36)	1	743	9184	643123	747817	8424	8427	9187.27	1.09022	748083	88.7722
14	2012	M	[36,66)	1	1134	19448	1.44836e+06	1.68414e+06	9678	9574	19239	2.00951	1.66604e+06	174.017
14	2012	M	[66,95)	1	707	17766	1.44787e+06	1.68357e+06	3145	2861	16161.7	5.64897	1.53154e+06	535.318
14	2012	W	[0,36)	1	827	10397	740303	860818	7789	7913	10562.5	1.33483	874522	110.517
14	2012	W	[36,66)	1	1251	22931	1.74313e+06	2.0269e+06	9022	8925	22684.5	2.54168	2.00511e+06	224.662
14	2012	W	[66,95)	1	801	22988	1.82566e+06	2.12286e+06	3526	3324	21671	6.51957	2.00125e+06	602.06
15	2012	M	[0,36)	1	447	11050	846544	984353	7751	7777	11087.1	1.42562	987655	126.997
15	2012	M	[36,66)	1	638	20625	1.73527e+06	2.01775e+06	8016	7878	20269.9	2.57298	1.98302e+06	251.716
15	2012	M	[66,95)	1	436	18893	1.6412e+06	1.90837e+06	2534	2319	17290	7.4558	1.74645e+06	753.105
15	2012	W	[0,36)	1	491	13919	1.08329e+06	1.25964e+06	7408	7454	14005.4	1.87891	1.26747e+06	170.038
15	2012	W	[36,66)	1	704	25189	2.09537e+06	2436481	7469	7391	24925.9	3.37247	2.41104e+06	326.212
15	2012	W	[66,95)	1	475	23823	2.06652e+06	2.40293e+06	2937	2766	22436	8.11134	2.26303e+06	818.159
16	2012	M	[0,36)	0	8535	142608	1.01249e+07	1.23474e+07	108959	107717	140982	1.30882	1.22067e+07	113.322
16	2012	M	[36,66)	0	12647	286488	2.24565e+07	2.73859e+07	100597	99314	282834	2.84788	2.70366e+07	272.234
16	2012	M	[66,95)	0	6944	216727	1.73084e+07	2.11079e+07	33068	30831	202066	6.55398	1.96799e+07	638.317
16	2012	W	[0,36)	0	9988	182338	1.34045e+07	1.6347e+07	102968	102288	181134	1.77082	1.6239e+07	158.758
16	2012	W	[36,66)	0	13593	338503	2.62081e+07	3.19611e+07	98634	97571	334855	3.43191	3.16166e+07	324.037
16	2012	W	[66,95)	0	8028	312029	2.43327e+07	2.9674e+07	42840	41191	300018	7.28359	2.85318e+07	692.671
17	2012	M	[0,36)	0	1008	17464	1.17804e+06	1.43664e+06	15838	15500	17091.3	1.10266	1.40598e+06	90.7084
17	2012	M	[36,66)	0	1787	38835	2.94222e+06	3.58807e+06	16311	16171	38501.7	2.38091	3.55728e+06	219.979
17	2012	M	[66,95)	0	1143	41230	3.11644e+06	3.80053e+06	6219	5811	38525.1	6.62968	3.5512e+06	611.116
17	2012	W	[0,36)	0	1334	24641	1.72429e+06	2.10279e+06	14957	14622	24089.1	1.64746	2.05569e+06	140.589
17	2012	W	[36,66)	0	2141	53429	3.95845e+06	4.82737e+06	16296	16139	52914.3	3.27866	4.78086e+06	296.231
17	2012	W	[66,95)	0	1377	65242	4.80294e+06	5.85724e+06	8347	8123	63491.2	7.81622	5.70006e+06	701.718
18	2012	M	[0,36)	0	5470	56079	4.03423e+06	4.80265e+06	52740	52079	55376.2	1.06331	4.74246e+06	91.0628
18	2012	M	[36,66)	0	9683	141625	1.13664e+07	1.35314e+07	56334	56159	141185	2.51402	1.34894e+07	240.2
18	2012	M	[66,95)	0	5456	120737	1.05082e+07	1.25097e+07	19345	18165	113372	6.24125	1.17467e+07	646.664
18	2012	W	[0,36)	0	6909	75562	5.66849e+06	6.7482e+06	50524	49763	74423.9	1.49557	6.64656e+06	133.564
18	2012	W	[36,66)	0	10854	172337	1.37821e+07	1.64073e+07	55336	54945	171119	3.11437	1.62914e+07	296.503
18	2012	W	[66,95)	0	6582	173331	1.4826e+07	1.765e+07	25052	24228	167630	6.91885	1.70694e+07	704.533
19	2012	M	[0,36)	1	2265	41150	3.30638e+06	4.13298e+06	31535	31375	40941.2	1.3049	4.11201e+06	131.06
19	2012	M	[36,66)	1	3511	87343	7.74602e+06	9.68253e+06	34849	34111	85493.3	2.50633	9.47748e+06	277.842
19	2012	M	[66,95)	1	1958	71330	6.62754e+06	8.28442e+06	10221	9385	65495.7	6.97877	7.60682e+06	810.53
19	2012	W	[0,36)	1	2662	50838	4.20638e+06	5.25798e+06	29891	29863	50790.4	1.70078	5.25305e+06	175.905
19	2012	W	[36,66)	1	3752	101767	8.88964e+06	1.1112e+07	31594	30861	99405.9	3.22109	1.08542e+07	351.714
19	2012	W	[66,95)	1	2262	93568	8.40329e+06	1.05041e+07	11744	11147	88811.5	7.9673	9.97014e+06	894.423
20	2012	M	[0,36)	0	4917	59890	4.31002e+06	5.25612e+06	55957	54262	58075.9	1.07029	5.0969e+06	93.9313
20	2012	M	[36,66)	0	7813	132581	10248742	1.24985e+07	55863	54533	129424	2.37332	1.22009e+07	223.734
20	2012	M	[66,95)	0	4366	115163	9.14434e+06	1.11516e+07	16903	15577	106129	6.81317	1.02768e+07	659.743
20	2012	W	[0,36)	0	6861	87511	6.55134e+06	7.98944e+06	52218	51093	85625.6	1.67588	7.81731e+06	153.002
20	2012	W	[36,66)	0	9411	169243	1.28893e+07	1.57187e+07	54136	52848	165216	3.12626	1.53447e+07	290.356
20	2012	W	[66,95)	0	5141	157879	1.20378e+07	1.46803e+07	21154	20163	150483	7.46332	1.39926e+07	693.973
21	2012	M	[0,36)	1	7421	55792	4.90583e+06	5.16403e+06	63200	62464	55142.3	0.882785	5.10389e+06	81.7093
21	2012	M	[36,66)	1	15715	176310	1.57982e+07	1.66297e+07	74034	72598	172890	2.38147	1.63071e+07	224.622
21	2012	M	[66,95)	1	10111	188999	1.68331e+07	1.7719e+07	28691	26892	177148	6.5874	1.6608e+07	617.581
21	2012	W	[0,36)	1	9339	75472	6.48605e+06	6.82742e+06	61675	60797	74397.6	1.2237	6.73022e+06	110.7
21	2012	W	[36,66)	1	18072	229501	2.00479e+07	2.11031e+07	75081	73772	225500	3.05671	2.07351e+07	281.071
21	2012	W	[66,95)	1	12654	288349	2.52098e+07	2.65366e+07	39064	37343	275646	7.38145	2.53675e+07	679.311
22	2012	M	[0,36)	1	640	8049	557022	647700	7602	7637	8086.06	1.0588	650682	85.2013
22	2012	M	[36,66)	1	991	18075	1.43159e+06	1.66464e+06	7763	7644	17797.9	2.32835	1.63912e+06	214.433
22	2012	M	[66,95)	1	703	19536	1.65633e+06	1.92597e+06	2847	2718	18650.8	6.86196	1.8387e+06	676.491
22	2012	W	[0,36)	1	707	9791	696908	810358	6996	7072	9897.36	1.39951	819161	115.832
22	2012	W	[36,66)	1	970	19085	1.51862e+06	1.76584e+06	7065	7069	19095.8	2.70134	1.76684e+06	249.942
22	2012	W	[66,95)	1	792	24345	1.99819e+06	2.32347e+06	3434	3297	23373.8	7.0894	2.23078e+06	676.608
23	2012	M	[0,36)	1	14590	98783	1.11518e+07	1.13794e+07	164874	160134	95943.1	0.599142	1.10523e+07	69.019
23	2012	M	[36,66)	1	28718	278283	3.08193e+07	3.14483e+07	148025	144489	271635	1.87997	3.06971e+07	212.453
23	2012	M	[66,95)	1	18156	252373	2.81957e+07	2.87711e+07	46256	43459	237113	5.45601	2.70314e+07	621.997
23	2012	W	[0,36)	1	20896	167045	1.83397e+07	1.87139e+07	159239	155322	162936	1.04902	1.82536e+07	117.521
23	2012	W	[36,66)	1	37277	404420	4.77019e+07	4.86754e+07	152287	148867	395338	2.65564	4.75822e+07	319.629
23	2012	W	[66,95)	1	23254	400162	4.55519e+07	4.64816e+07	63953	61321	383693	6.25713	4.45686e+07	726.808
24	2012	M	[0,36)	1	6454	63735	5.22514e+06	6.45078e+06	68268	66902	62459.7	0.9336	6.32171e+06	94.4921
24	2012	M	[36,66)	1	10677	147091	1.33834e+07	1.65227e+07	67420	65795	143546	2.18171	1.61245e+07	245.071
24	2012	M	[66,95)	1	6535	117029	1.33785e+07	1.65166e+07	23648	21818	107973	4.94879	1.52385e+07	698.437
24	2012	W	[0,36)	1	8435	93406	7.79139e+06	9.619e+06	65423	64207	91669.9	1.42772	9.44021e+06	147.028
24	2012	W	[36,66)	1	12824	195821	1.78436e+07	2.20291e+07	67320	66029	192066	2.90881	2.16067e+07	327.23
24	2012	W	[66,95)	1	8062	164888	1.96349e+07	2.42406e+07	29740	28019	155346	5.54432	2.28378e+07	815.083
25	2012	M	[0,36)	1	1435	24497	1.99193e+06	2.48991e+06	24118	23407	23774.8	1.01571	2.4165e+06	103.239
25	2012	M	[36,66)	1	2480	54847	5.00978e+06	6.26222e+06	27025	26412	53602.9	2.02949	6.12018e+06	231.72
25	2012	M	[66,95)	1	1422	44189	3.88925e+06	4.86156e+06	7674	7098	40872.2	5.75827	4.49666e+06	633.51
25	2012	W	[0,36)	1	1765	32970	2.84629e+06	3.55786e+06	23127	22646	32284.3	1.42561	3.48387e+06	153.84
25	2012	W	[36,66)	1	2812	71229	6.22184e+06	7.7773e+06	25230	24675	69662.1	2.82319	7.60622e+06	308.256
25	2012	W	[66,95)	1	1595	62403	5.34438e+06	6.68047e+06	9402	8867	58852.1	6.6372	6.30034e+06	710.537
26	2012	M	[0,36)	0	28629	349152	3.09979e+07	3.48291e+07	302947	295618	340705	1.15252	3.39865e+07	114.968
26	2012	M	[36,66)	0	49591	736382	7.09016e+07	79664767	300476	294251	721126	2.45072	7.80143e+07	265.129
26	2012	M	[66,95)	0	23186	628948	6.11363e+07	6.86925e+07	94463	88950	592242	6.65814	6.46835e+07	727.189
26	2012	W	[0,36)	0	40364	539613	5.15922e+07	5.79688e+07	292423	285760	527318	1.84532	5.6648e+07	198.236
26	2012	W	[36,66)	0	59284	1009924	9.84906e+07	1.10664e+08	292976	287915	992478	3.44712	1.08752e+08	377.723
26	2012	W	[66,95)	0	27486	985074	9.43398e+07	1.06e+08	125333	120621	948039	7.85965	1.02015e+08	845.745
1	2013	M	[0,36)	0	14390	143667	1.21628e+07	1.3666e+07	135774	131431	139072	1.05813	1.32289e+07	100.653
1	2013	M	[36,66)	0	25000	304343	2.83437e+07	3.18469e+07	138693	134587	295333	2.19436	3.09041e+07	229.621
1	2013	M	[66,95)	0	12975	255581	2.4899e+07	2.79765e+07	44011	39250	227933	5.80721	2.495e+07	635.67
1	2013	W	[0,36)	0	19540	202210	1.82414e+07	2.04959e+07	128982	125601	196909	1.56774	1.99587e+07	158.905
1	2013	W	[36,66)	0	29820	394718	3.78615e+07	4.25411e+07	135532	131448	382824	2.91236	4.12592e+07	313.882
1	2013	W	[66,95)	0	15063	333636	3.29649e+07	3.70392e+07	53440	49257	307521	6.24319	3.414e+07	693.099
2	2013	M	[0,36)	0	135	4890	338135	412360	3634	3675	4945.17	1.34562	417012	113.473
2	2013	M	[36,66)	0	199	7416	556692	678892	3229	3222	7399.92	2.29669	677421	210.248
2	2013	M	[66,95)	0	173	7751	612288	746693	1219	1151	7318.62	6.35849	705040	612.546
2	2013	W	[0,36)	0	147	5567	384571	468989	3283	3332	5650.09	1.69571	475989	142.854
2	2013	W	[36,66)	0	215	8034	572591	698281	2996	2958	7932.1	2.68158	689425	233.071
2	2013	W	[66,95)	0	175	9719	731357	891899	1417	1351	9266.32	6.85886	850357	629.428
3	2013	M	[0,36)	0	627	11002	730521	890879	11289	11269	10982.5	0.974577	889300	78.9156
3	2013	M	[36,66)	0	975	24748	1.74678e+06	2.13022e+06	11686	11619	24606.1	2.11775	2.11801e+06	182.288
3	2013	M	[66,95)	0	714	26224	1.93007e+06	2.35374e+06	4077	3769	24242.9	6.43218	2.17593e+06	577.322
3	2013	W	[0,36)	0	697	13277	946028	1.15369e+06	10245	10202	13221.3	1.29595	1.14885e+06	112.61
3	2013	W	[36,66)	0	1091	29063	2.05287e+06	2.5035e+06	11260	11205	28921	2.58108	2.49127e+06	222.336
3	2013	W	[66,95)	0	793	36003	2.60854e+06	3.18115e+06	5135	4957	34755	7.0113	3.07088e+06	619.503
4	2013	M	[0,36)	1	23158	213215	1.75446e+07	2.04007e+07	199797	196837	210056	1.06716	2.00984e+07	102.107
4	2013	M	[36,66)	1	40783	538317	4.96389e+07	5.77197e+07	210444	208798	534107	2.55801	5.72682e+07	274.276
4	2013	M	[66,95)	1	25118	526512	5.1675e+07	6.00872e+07	79408	72412	480125	6.63047	5.47934e+07	756.689
4	2013	W	[0,36)	1	30669	312010	2.62069e+07	3.04731e+07	194913	191757	306958	1.60077	2.99797e+07	156.342
4	2013	W	[36,66)	1	48377	713801	6.39059e+07	7.43091e+07	211394	210248	709931	3.37664	7.39063e+07	351.52
4	2013	W	[66,95)	1	30439	770618	7.48159e+07	8.69952e+07	105550	99978	729937	7.30098	8.24027e+07	824.208
5	2013	M	[0,36)	0	5159	47858	4.12263e+06	4.53036e+06	53221	53004	47662.9	0.899232	4.51189e+06	85.1236
5	2013	M	[36,66)	0	10307	125460	1.19606e+07	1.31435e+07	59071	59343	126038	2.12388	1.32041e+07	222.504
5	2013	M	[66,95)	0	6066	146301	1.43057e+07	1.57205e+07	24001	21953	133817	6.09562	1.43791e+07	654.993
5	2013	W	[0,36)	0	7108	69423	6.28226e+06	6.90359e+06	51482	51283	69154.7	1.34849	6.8769e+06	134.097
5	2013	W	[36,66)	0	12436	174112	1.68066e+07	1.84688e+07	60618	60680	174290	2.87228	1.84877e+07	304.675
5	2013	W	[66,95)	0	7272	201710	1.96495e+07	2.15928e+07	30281	28180	187715	6.66127	2.00947e+07	713.082
6	2013	M	[0,36)	0	904	27954	2.72417e+06	2.9936e+06	37734	36314	26902	0.740817	2.88094e+06	79.3342
6	2013	M	[36,66)	0	1690	90189	9.35725e+06	1.02827e+07	38850	37909	88004.5	2.32147	1.00336e+07	264.677
6	2013	M	[66,95)	0	1435	91225	9.04065e+06	9.93478e+06	14540	14193	89047.9	6.27407	9.69769e+06	683.272
6	2013	W	[0,36)	0	1058	48279	4.57309e+06	5.02537e+06	37480	36138	46550.3	1.28813	4.84543e+06	134.081
6	2013	W	[36,66)	0	1907	122410	1.20416e+07	1.32325e+07	38471	38071	121137	3.18188	1.30949e+07	343.96
6	2013	W	[66,95)	0	1672	166867	1.63926e+07	1.80139e+07	22260	22327	167369	7.49627	1.80681e+07	809.249
7	2013	M	[0,36)	0	7620	57113	4.89432e+06	5.37838e+06	68022	63622	53418.6	0.839625	5.03048e+06	79.0682
7	2013	M	[36,66)	0	11962	126871	1.17275e+07	1.28873e+07	62610	59105	119769	2.02637	1.21659e+07	205.835
7	2013	M	[66,95)	0	6398	96270	9.38993e+06	1.03186e+07	18110	15949	84782.5	5.31585	9.08732e+06	569.774
7	2013	W	[0,36)	0	9664	81805	7.3166e+06	8.04022e+06	65513	61670	77006.3	1.24868	7.56858e+06	122.727
7	2013	W	[36,66)	0	14227	162074	1.50597e+07	1.65491e+07	61001	57986	154063	2.65691	1.57312e+07	271.293
7	2013	W	[66,95)	0	7681	133377	1.29066e+07	1.41831e+07	22468	20276	120365	5.93631	1.27994e+07	631.258
8	2013	M	[0,36)	1	10387	92378	1.49493e+07	1.55721e+07	102558	101048	91017.9	0.900739	1.53429e+07	151.837
8	2013	M	[36,66)	1	18957	195600	3.12543e+07	3.25565e+07	94280	91977	190822	2.07467	3.17613e+07	345.318
8	2013	M	[66,95)	1	11640	140688	2.01596e+07	2.09996e+07	30114	27767	129723	4.67185	1.93629e+07	697.335
8	2013	W	[0,36)	1	13762	137886	2.06386e+07	2.14986e+07	101367	100349	136501	1.36027	2.12827e+07	212.086
8	2013	W	[36,66)	1	24448	295333	4.30997e+07	4.48955e+07	98475	96535	289515	2.99907	4.40111e+07	455.908
8	2013	W	[66,95)	1	14518	234685	3.35436e+07	3.49413e+07	42648	40049	220383	5.50284	3.28119e+07	819.295
9	2013	M	[0,36)	0	276	12374	946621	1.15442e+06	8494	8338	12146.7	1.45679	1.13321e+06	135.91
9	2013	M	[36,66)	0	423	26711	2.01488e+06	2.45718e+06	8590	8300	25809.2	3.10955	2.37422e+06	286.051
9	2013	M	[66,95)	0	285	22440	1.83907e+06	2.24277e+06	2977	2745	20691.2	7.53779	2.06799e+06	753.365
9	2013	W	[0,36)	0	304	15390	1.18233e+06	1.44187e+06	7699	7656	15304	1.99896	1.43381e+06	187.28
9	2013	W	[36,66)	0	439	27965	2.31726e+06	2.82593e+06	7991	7841	27440.1	3.49956	2.77288e+06	353.639
9	2013	W	[66,95)	0	324	32530	2.53328e+06	3.08936e+06	3842	3728	31564.8	8.46694	2.9977e+06	804.103
10	2013	M	[0,36)	0	4553	53810	4.17124e+06	5.08687e+06	39205	39434	54124.3	1.37253	5.11659e+06	129.751
10	2013	M	[36,66)	0	7046	120504	9.93063e+06	1.21105e+07	42570	42348	119876	2.83073	1.20474e+07	284.485
10	2013	M	[66,95)	0	4189	105594	9.34323e+06	1.13942e+07	15563	14063	95416.6	6.78494	1.0296e+07	732.133
10	2013	W	[0,36)	0	5903	74382	5.89021e+06	7.18318e+06	37112	37537	75233.8	2.00426	7.26544e+06	193.554
10	2013	W	[36,66)	0	7906	144017	1.1976e+07	1.46049e+07	41147	41020	143572	3.50006	1.45598e+07	354.945
10	2013	W	[66,95)	0	5066	146108	1.25416e+07	1.52946e+07	19564	18381	137273	7.46821	1.43697e+07	781.771
11	2013	M	[0,36)	0	1470	11790	970750	1.00077e+06	15178	14999	11651	0.776782	988970	65.9357
11	2013	M	[36,66)	0	2550	26697	2.46764e+06	2.54396e+06	14614	14456	26408.4	1.82681	2.51646e+06	174.077
11	2013	M	[66,95)	0	2081	29630	2.88188e+06	2.97101e+06	5586	5069	26887.7	5.30433	2.69603e+06	531.867
11	2013	W	[0,36)	0	1984	16004	1.33603e+06	1.37735e+06	14314	14159	15830.7	1.11807	1.36244e+06	96.224
11	2013	W	[36,66)	0	3220	35422	3.29355e+06	3.39541e+06	14720	14529	34962.4	2.40639	3.35136e+06	230.667
11	2013	W	[66,95)	0	2584	42331	4.09745e+06	4.22417e+06	7356	6861	39482.5	5.75462	3.93992e+06	574.249
12	2013	M	[0,36)	0	7874	129941	9.65493e+06	1.17743e+07	85818	83985	127166	1.51415	1.15228e+07	137.201
12	2013	M	[36,66)	0	12244	232170	1.88125e+07	2.29421e+07	81093	78336	224277	2.86301	2.21621e+07	282.911
12	2013	M	[66,95)	0	6431	188937	16091306	1.96235e+07	26483	24364	173819	7.13427	1.80534e+07	740.986
12	2013	W	[0,36)	0	10365	176594	1.42191e+07	1.73404e+07	83118	81372	172884	2.12462	1.69761e+07	208.624
12	2013	W	[36,66)	0	13867	295178	2.40128e+07	2.92839e+07	79603	77199	286264	3.70813	2.83996e+07	367.875
12	2013	W	[66,95)	0	7411	270244	2.23859e+07	2.72999e+07	34250	32383	255513	7.89034	2.58117e+07	797.077
13	2013	M	[0,36)	1	2359	23694	1.86132e+06	2.02317e+06	38014	36983	23051.4	0.623297	1.9683e+06	53.2217
13	2013	M	[36,66)	1	4663	67285	5.44845e+06	5.92222e+06	35385	34921	66402.7	1.90151	5.84457e+06	167.365
13	2013	M	[66,95)	1	3338	76221	6.30066e+06	6.84854e+06	12621	11700	70658.9	6.03922	6.34878e+06	542.631
13	2013	W	[0,36)	1	3332	40017	3.14464e+06	3.41808e+06	36582	35895	39265.5	1.0939	3.35389e+06	93.4362
13	2013	W	[36,66)	1	5827	100393	8.28663e+06	9.00721e+06	36067	35624	99159.9	2.78351	8.89658e+06	249.735
13	2013	W	[66,95)	1	4077	119459	9.89571e+06	1.07562e+07	17749	16984	114310	6.73046	1.02926e+07	606.018
14	2013	M	[0,36)	1	731	9467	672716	782228	8386	8427	9513.29	1.12891	786053	93.2779
14	2013	M	[36,66)	1	1124	20600	1.57404e+06	1.83028e+06	9717	9574	20296.8	2.12	1.80334e+06	188.358
14	2013	M	[66,95)	1	704	18795	1.55262e+06	1.80537e+06	3302	2861	16284.8	5.692	1.56425e+06	546.75
14	2013	W	[0,36)	1	828	11111	806133	937364	7786	7913	11292.2	1.42705	952654	120.391
14	2013	W	[36,66)	1	1258	24419	1.92084e+06	2.23353e+06	9011	8925	24185.9	2.70991	2.21221e+06	247.867
14	2013	W	[66,95)	1	788	23315	1.88234e+06	2.18877e+06	3687	3324	21019.5	6.32357	1.97327e+06	593.644
15	2013	M	[0,36)	1	430	11207	859333	999224	7787	7777	11192.6	1.43919	997941	128.319
15	2013	M	[36,66)	1	654	21319	1.85771e+06	2.16013e+06	8098	7878	20739.8	2.63263	2.10145e+06	266.749
15	2013	M	[66,95)	1	437	19326	1.72471e+06	2.00548e+06	2623	2319	17086.2	7.3679	1.77305e+06	764.575
15	2013	W	[0,36)	1	485	14533	1.13156e+06	1.31576e+06	7438	7454	14564.3	1.95389	1.31859e+06	176.897
15	2013	W	[36,66)	1	700	24680	2.08433e+06	2.42363e+06	7537	7391	24201.9	3.27451	2.37669e+06	321.565
15	2013	W	[66,95)	1	481	24862	2.16204e+06	2.51399e+06	3024	2766	22740.8	8.22156	2.29951e+06	831.347
16	2013	M	[0,36)	0	8889	158879	1.14287e+07	1.39374e+07	109467	107717	156339	1.45139	1.37146e+07	127.321
16	2013	M	[36,66)	0	13383	312951	2.49076e+07	3.03751e+07	101461	99314	306329	3.08445	2.97324e+07	299.377
16	2013	M	[66,95)	0	7384	241884	1.9805e+07	2.41524e+07	34325	30831	217262	7.04688	2.16939e+07	703.639
16	2013	W	[0,36)	0	10500	211132	1.54577e+07	1.88509e+07	103474	102288	208712	2.04044	1.86348e+07	182.18
16	2013	W	[36,66)	0	14342	376880	2.97635e+07	3.62969e+07	99260	97571	370467	3.7969	3.56793e+07	365.675
16	2013	W	[66,95)	0	8317	338692	2.71146e+07	3.30666e+07	43716	41191	319129	7.74755	3.11567e+07	756.396
17	2013	M	[0,36)	0	1063	17921	1.23177e+06	1.50216e+06	15943	15500	17423	1.12407	1.46042e+06	94.2208
17	2013	M	[36,66)	0	1821	39614	3.01673e+06	3.67894e+06	16488	16171	38852.4	2.4026	3.60821e+06	223.129
17	2013	M	[66,95)	0	1174	42139	3.25794e+06	3.9731e+06	6424	5811	38118	6.55962	3.59398e+06	618.478
17	2013	W	[0,36)	0	1348	26110	1.87298e+06	2.28412e+06	15039	14622	25386	1.73615	2.22079e+06	151.88
17	2013	W	[36,66)	0	2199	55943	4.22471e+06	5.15208e+06	16439	16139	54922.1	3.40307	5.05806e+06	313.406
17	2013	W	[66,95)	0	1373	65002	4.86274e+06	5.93018e+06	8457	8123	62434.8	7.68618	5.69597e+06	701.215
18	2013	M	[0,36)	0	5762	56422	4.14914e+06	4.93946e+06	53090	52079	55347.5	1.06276	4.84539e+06	93.0393
18	2013	M	[36,66)	0	10130	142478	1.15497e+07	1.37496e+07	56741	56159	141017	2.51102	1.36086e+07	242.322
18	2013	M	[66,95)	0	5884	124731	1.10337e+07	1.31353e+07	19951	18165	113565	6.25187	1.19595e+07	658.38
18	2013	W	[0,36)	0	7318	78693	6.12762e+06	7.29478e+06	50700	49763	77238.7	1.55213	7.15996e+06	143.881
18	2013	W	[36,66)	0	11543	176232	1.44212e+07	1.71681e+07	55565	54945	174266	3.17164	1.69765e+07	308.973
18	2013	W	[66,95)	0	7080	175093	1.52754e+07	18184969	25437	24228	166771	6.8834	1.73207e+07	714.902
19	2013	M	[0,36)	1	2283	44254	3.77112e+06	4.59893e+06	31699	31375	43801.7	1.39607	4.55192e+06	145.081
19	2013	M	[36,66)	1	3476	88693	8.37015e+06	1.02075e+07	35130	34111	86120.3	2.52471	9.91141e+06	290.563
19	2013	M	[66,95)	1	1952	70766	6.9568e+06	8.4839e+06	10631	9385	62471.9	6.65657	7.48955e+06	798.034
19	2013	W	[0,36)	1	2595	55270	4.83886e+06	5.90105e+06	30012	29863	54995.6	1.8416	5.87175e+06	196.623
19	2013	W	[36,66)	1	3634	105343	9.71036e+06	1.18419e+07	31919	30861	101851	3.30032	1.14494e+07	370.999
19	2013	W	[66,95)	1	2168	93049	8.89354e+06	1.08458e+07	12014	11147	86334	7.74505	1.00631e+07	902.762
20	2013	M	[0,36)	0	5269	64976	4.62213e+06	5.63674e+06	56691	54262	62192	1.14614	5.39523e+06	99.4293
20	2013	M	[36,66)	0	8400	140416	1.11216e+07	1.35629e+07	56598	54533	135293	2.48094	1.3068e+07	239.636
20	2013	M	[66,95)	0	4727	119203	9.65252e+06	1.17714e+07	17527	15577	105941	6.80111	1.04617e+07	671.613
20	2013	W	[0,36)	0	7192	93952	7.06963e+06	8.6215e+06	53010	51093	90554.4	1.77234	8.30972e+06	162.639
20	2013	W	[36,66)	0	10130	179640	1.38961e+07	1.69465e+07	54761	52848	173365	3.28044	1.63545e+07	309.463
20	2013	W	[66,95)	0	5595	162310	1.27444e+07	1.5542e+07	21708	20163	150758	7.47697	1.44358e+07	715.957
21	2013	M	[0,36)	1	7779	61249	5.4883e+06	5.9014e+06	63909	62464	59864.1	0.958378	5.76797e+06	92.3407
21	2013	M	[36,66)	1	16170	192018	1.73622e+07	1.8669e+07	74971	72598	185940	2.56123	1.80781e+07	249.016
21	2013	M	[66,95)	1	10381	203071	1.83485e+07	1.97296e+07	29613	26892	184412	6.8575	1.79167e+07	666.246
21	2013	W	[0,36)	1	9630	84622	7.39919e+06	7.95612e+06	62273	60797	82616.3	1.35889	7.76755e+06	127.762
21	2013	W	[36,66)	1	18828	253225	2.23227e+07	2.4003e+07	75995	73772	245818	3.33213	2.33008e+07	315.849
21	2013	W	[66,95)	1	12880	303632	2.71937e+07	2.92405e+07	39869	37343	284395	7.61574	2.73879e+07	733.414
22	2013	M	[0,36)	1	672	8200	606318	705021	7599	7637	8241.01	1.07909	708547	92.7782
22	2013	M	[36,66)	1	1033	18066	1.46561e+06	1.70419e+06	7834	7644	17627.8	2.3061	1.66286e+06	217.538
22	2013	M	[66,95)	1	738	20128	1.71076e+06	1.98926e+06	2897	2718	18884.3	6.94788	1.86635e+06	686.661
22	2013	W	[0,36)	1	699	9660	728823	847468	6966	7072	9806.99	1.38674	860364	121.658
22	2013	W	[36,66)	1	1003	18702	1.51879e+06	1.76603e+06	7102	7069	18615.1	2.63334	1.75783e+06	248.667
22	2013	W	[66,95)	1	818	24401	2.05628e+06	2.39102e+06	3475	3297	23151.1	7.02187	2.26855e+06	688.064
23	2013	M	[0,36)	1	15626	104535	1.14326e+07	1.19089e+07	168425	160134	99389.1	0.620662	1.13227e+07	70.7076
23	2013	M	[36,66)	1	30861	295363	3.24157e+07	3.37664e+07	150631	144489	283320	1.96084	3.23896e+07	224.166
23	2013	M	[66,95)	1	19568	271698	2.97492e+07	3.09887e+07	47856	43459	246734	5.67741	2.81415e+07	647.541
23	2013	W	[0,36)	1	22450	176791	1.91823e+07	1.99816e+07	162666	155322	168809	1.08683	1.90795e+07	122.838
23	2013	W	[36,66)	1	40146	429263	4.99304e+07	5.20108e+07	154485	148867	413652	2.77867	5.01194e+07	336.672
23	2013	W	[66,95)	1	24469	422206	4.72036e+07	4.91704e+07	65551	61321	394961	6.44088	4.59974e+07	750.109
24	2013	M	[0,36)	1	6629	66786	5.51402e+06	6.80743e+06	69187	66902	64580.3	0.965297	6.5826e+06	98.3917
24	2013	M	[36,66)	1	11309	155179	1.39908e+07	1.72726e+07	68252	65795	149593	2.27362	1.66508e+07	253.07
24	2013	M	[66,95)	1	7030	127705	1.48005e+07	1.82722e+07	24601	21818	113258	5.19105	1.62052e+07	742.743
24	2013	W	[0,36)	1	8686	95370	8.09657e+06	9995769	66389	64207	92235.5	1.43653	9.66724e+06	150.564
24	2013	W	[36,66)	1	13446	203879	1.87161e+07	2.31062e+07	67948	66029	198121	3.00052	2.24537e+07	340.058
24	2013	W	[66,95)	1	8567	174029	2.0896e+07	2.57976e+07	30708	28019	158790	5.66722	2.35386e+07	840.093
25	2013	M	[0,36)	1	1453	25516	2.18648e+06	2.7331e+06	24409	23407	24468.6	1.04535	2.62091e+06	111.971
25	2013	M	[36,66)	1	2554	57367	5.4631e+06	6.82887e+06	27247	26412	55609	2.10544	6.6196e+06	250.628
25	2013	M	[66,95)	1	1484	46092	4.34362e+06	5.42953e+06	7940	7098	41204.2	5.80504	4.85375e+06	683.819
25	2013	W	[0,36)	1	1751	35589	3.17086e+06	3.96357e+06	23386	22646	34462.9	1.52181	3.83815e+06	169.485
25	2013	W	[36,66)	1	2843	73750	6.77976e+06	8.47469e+06	25435	24675	71546.3	2.89955	8.22147e+06	333.19
25	2013	W	[66,95)	1	1734	64012	5.81792e+06	7.27241e+06	9702	8867	58502.8	6.59781	6.64651e+06	749.578
26	2013	M	[0,36)	0	30156	369092	3.36256e+07	3.77816e+07	306255	295618	356273	1.20518	3.64693e+07	123.366
26	2013	M	[36,66)	0	52128	767517	7.56153e+07	8.4961e+07	303450	294251	744250	2.5293	8.23855e+07	279.984
26	2013	M	[66,95)	0	24472	657449	6.55962e+07	7.37035e+07	97105	88950	602236	6.7705	6.75138e+07	759.009
26	2013	W	[0,36)	0	41889	573040	5.63013e+07	6.32599e+07	295419	285760	554304	1.93975	6.11916e+07	214.136
26	2013	W	[36,66)	0	62658	1080324	1.1051e+08	1.24169e+08	295968	287915	1.05093e+06	3.65014	1.20791e+08	419.535
26	2013	W	[66,95)	0	28764	1010010	1.00756e+08	1.13209e+08	127377	120621	956440	7.9293	1.07204e+08	888.771
1	2014	M	[0,36)	0	14517	137448	1.2339e+07	1.3864e+07	137322	131431	131552	1.00092	1.32693e+07	100.96
1	2014	M	[36,66)	0	25283	288019	2.85269e+07	3.20527e+07	140362	134587	276169	2.05197	3.07339e+07	228.357
1	2014	M	[66,95)	0	13575	254416	2.61546e+07	2.93871e+07	45581	39250	219079	5.58162	2.53054e+07	644.724
1	2014	W	[0,36)	0	19462	197518	1.89746e+07	2.13197e+07	130262	125601	190450	1.51631	2.05569e+07	163.668
1	2014	W	[36,66)	0	30358	383114	3.84833e+07	4.32397e+07	136881	131448	367908	2.79888	4.15235e+07	315.893
1	2014	W	[66,95)	0	15709	333245	3.45718e+07	3.88447e+07	54938	49257	298785	6.06584	3.48279e+07	707.064
2	2014	M	[0,36)	0	136	4488	331629	399552	3616	3675	4561.23	1.24115	406072	110.496
2	2014	M	[36,66)	0	204	6933	557026	671115	3230	3222	6915.83	2.14644	669453	207.776
2	2014	M	[66,95)	0	169	7762	640160	771277	1275	1151	7007.11	6.08784	696266	604.923
2	2014	W	[0,36)	0	144	5335	390255	470187	3308	3332	5373.71	1.61276	473598	142.136
2	2014	W	[36,66)	0	200	7389	557146	671260	3000	2958	7285.55	2.463	661863	223.753
2	2014	W	[66,95)	0	187	9386	772139	930288	1425	1351	8898.59	6.58667	881979	652.834
3	2014	M	[0,36)	0	597	10472	697058	839829	11363	11269	10385.4	0.921588	832881	73.9091
3	2014	M	[36,66)	0	948	23958	1.80218e+06	2.1713e+06	11707	11619	23777.9	2.04647	2.15498e+06	185.47
3	2014	M	[66,95)	0	689	25715	1.97119e+06	2.37493e+06	4206	3769	23043.2	6.11388	2.12817e+06	564.652
3	2014	W	[0,36)	0	688	12700	955814	1.15158e+06	10240	10202	12652.9	1.24023	1.14731e+06	112.459
3	2014	W	[36,66)	0	1052	27202	2.04925e+06	2.46897e+06	11340	11205	26878.2	2.39877	2.43958e+06	217.723
3	2014	W	[66,95)	0	783	36302	2.73963e+06	3.30076e+06	5213	4957	34519.3	6.96374	3.13867e+06	633.178
4	2014	M	[0,36)	1	22681	205480	1.77281e+07	2.0614e+07	200997	196837	201227	1.0223	2.01874e+07	102.559
4	2014	M	[36,66)	1	40680	524447	5.08648e+07	5.91451e+07	211277	208798	518293	2.48227	5.84512e+07	279.941
4	2014	M	[66,95)	1	25400	523314	5.46859e+07	6.35882e+07	81852	72412	462960	6.39342	5.62546e+07	776.868
4	2014	W	[0,36)	1	29987	303031	2.70428e+07	3.14452e+07	196042	191757	296407	1.54575	3.07578e+07	160.4
4	2014	W	[36,66)	1	48032	689572	6.50501e+07	7.56397e+07	211901	210248	684193	3.25422	7.50496e+07	356.958
4	2014	W	[66,95)	1	30612	759919	7.89934e+07	9.18528e+07	107543	99978	706463	7.06619	8.53915e+07	854.103
5	2014	M	[0,36)	0	5340	48618	4.32719e+06	4.75516e+06	53714	53004	47975.4	0.905127	4.6923e+06	88.5273
5	2014	M	[36,66)	0	10605	124286	1.26955e+07	1.39511e+07	59390	59343	124188	2.09271	1.39401e+07	234.907
5	2014	M	[66,95)	0	6591	147968	1.538e+07	1.69011e+07	24626	21953	131907	6.00861	1.50666e+07	686.31
5	2014	W	[0,36)	0	7212	70429	6.70394e+06	7.36697e+06	51921	51283	69563.6	1.35646	7.27644e+06	141.888
5	2014	W	[36,66)	0	12813	173990	1.82587e+07	2.00645e+07	60747	60680	173798	2.86417	2.00424e+07	330.297
5	2014	W	[66,95)	0	7699	203308	2.10956e+07	2.3182e+07	30919	28180	185298	6.5755	2.11284e+07	749.765
6	2014	M	[0,36)	0	920	28226	2.79246e+06	3.06863e+06	38030	36314	26952.4	0.742204	2.93017e+06	80.6898
6	2014	M	[36,66)	0	1695	86855	9.06913e+06	9.96608e+06	39037	37909	84345.3	2.22494	9.6781e+06	255.298
6	2014	M	[66,95)	0	1448	88797	9.23598e+06	1.01494e+07	14693	14193	85775.3	6.04349	9.80405e+06	690.766
6	2014	W	[0,36)	0	1052	48412	4823620	5.30068e+06	38011	36138	46026.5	1.27363	5.03949e+06	139.451
6	2014	W	[36,66)	0	1911	118534	1.19966e+07	1.3183e+07	38638	38071	116795	3.06781	1.29896e+07	341.194
6	2014	W	[66,95)	0	1684	158525	1.6517e+07	1.81505e+07	22171	22327	159640	7.15011	1.82783e+07	818.662
7	2014	M	[0,36)	0	7658	57693	5.19662e+06	5.71057e+06	69218	63622	53028.8	0.833497	5.24889e+06	82.5012
7	2014	M	[36,66)	0	12073	126829	1.20155e+07	1.32038e+07	63562	59105	117936	1.99536	1.2278e+07	207.732
7	2014	M	[66,95)	0	6625	97651	9.76122e+06	1.07266e+07	18865	15949	82556.9	5.17631	9.06858e+06	568.599
7	2014	W	[0,36)	0	9878	84948	7.93852e+06	8.72365e+06	66771	61670	78458.4	1.27223	8.05721e+06	130.65
7	2014	W	[36,66)	0	14536	162743	1.55096e+07	1.70435e+07	61931	57986	152376	2.62781	1.59578e+07	275.201
7	2014	W	[66,95)	0	7881	136821	1.36555e+07	1.50061e+07	23132	20276	119928	5.91479	1.31533e+07	648.715
8	2014	M	[0,36)	1	10606	94417	1.54977e+07	1.61435e+07	103860	101048	91860.7	0.90908	1.57064e+07	155.435
8	2014	M	[36,66)	1	19573	203112	3.15479e+07	3.28624e+07	95909	91977	194785	2.11776	3.15151e+07	342.642
8	2014	M	[66,95)	1	12116	145458	2.03578e+07	2.12061e+07	30839	27767	130968	4.71669	1.90936e+07	687.637
8	2014	W	[0,36)	1	13820	141891	2.12623e+07	2.21483e+07	103126	100349	138070	1.3759	2.15519e+07	214.769
8	2014	W	[36,66)	1	24893	305402	4.43209e+07	4.61676e+07	100052	96535	294667	3.05243	4.45448e+07	461.436
8	2014	W	[66,95)	1	14946	245479	3.42943e+07	3.57233e+07	43604	40049	225465	5.62974	3.28108e+07	819.266
9	2014	M	[0,36)	0	298	11935	935951	1.12765e+06	8455	8338	11769.8	1.41159	1.11205e+06	133.371
9	2014	M	[36,66)	0	428	23236	1.9912e+06	2.39904e+06	8576	8300	22488.2	2.70942	2.32183e+06	279.739
9	2014	M	[66,95)	0	293	21947	1.91057e+06	2.30189e+06	3105	2745	19402.4	7.06828	2.03501e+06	741.351
9	2014	W	[0,36)	0	308	14695	1.19849e+06	1.44397e+06	7729	7656	14556.2	1.90128	1.43033e+06	186.825
9	2014	W	[36,66)	0	457	27717	2.39256e+06	2.8826e+06	8047	7841	27007.5	3.44439	2.80881e+06	358.22
9	2014	W	[66,95)	0	348	31265	2.5751e+06	3.10253e+06	3882	3728	30024.7	8.05384	2.97945e+06	799.208
10	2014	M	[0,36)	0	4545	52593	4.28737e+06	5.1655e+06	39112	39434	53026	1.34468	5.20803e+06	132.069
10	2014	M	[36,66)	0	7144	116497	1.03971e+07	1.25266e+07	42598	42348	115813	2.7348	1.24531e+07	294.066
10	2014	M	[66,95)	0	4240	103426	9.85878e+06	1.1878e+07	16138	14063	90127.6	6.40885	1.03508e+07	736.03
10	2014	W	[0,36)	0	5810	72203	6.11034e+06	7.36185e+06	37008	37537	73235.1	1.95101	7.46708e+06	198.926
10	2014	W	[36,66)	0	8068	139969	1.26685e+07	1.52632e+07	41205	41020	139341	3.39689	1.51947e+07	370.421
10	2014	W	[66,95)	0	5153	143052	1.33248e+07	1.6054e+07	19999	18381	131479	7.15296	1.47552e+07	802.741
11	2014	M	[0,36)	0	1506	11646	950908	980318	15322	14999	11400.5	0.760084	959652	63.981
11	2014	M	[36,66)	0	2505	26979	2.47359e+06	2.5501e+06	14634	14456	26650.8	1.84358	2.51908e+06	174.258
11	2014	M	[66,95)	0	2036	31017	3.02547e+06	3.11904e+06	5811	5069	27056.5	5.33764	2.72077e+06	536.748
11	2014	W	[0,36)	0	1958	15922	1.34486e+06	1.38645e+06	14379	14159	15678.4	1.10731	1.36524e+06	96.4222
11	2014	W	[36,66)	0	3101	35357	3.28784e+06	3.38953e+06	14787	14529	34740.1	2.39109	3.33039e+06	229.224
11	2014	W	[66,95)	0	2547	43265	4.25182e+06	4.38332e+06	7512	6861	39515.6	5.75945	4.00346e+06	583.509
12	2014	M	[0,36)	0	8031	121343	9.89068e+06	1.20618e+07	86605	83985	117672	1.40111	1.16969e+07	139.274
12	2014	M	[36,66)	0	12402	224570	1.95415e+07	2.38311e+07	81977	78336	214596	2.73943	2.27726e+07	290.704
12	2014	M	[66,95)	0	6614	187543	1.70573e+07	2.08016e+07	27392	24364	166811	6.84663	1.85021e+07	759.404
12	2014	W	[0,36)	0	10277	169037	1.42646e+07	1.73958e+07	83307	81372	165111	2.02909	1.69918e+07	208.816
12	2014	W	[36,66)	0	14126	286522	2.4703e+07	3.01256e+07	80427	77199	275022	3.56251	2.89165e+07	374.571
12	2014	W	[66,95)	0	7627	264915	2.34699e+07	2.86218e+07	34910	32383	245739	7.58851	2.655e+07	819.873
13	2014	M	[0,36)	1	2589	24810	2.01594e+06	2.21127e+06	38124	36983	24067.5	0.650771	2.14509e+06	58.002
13	2014	M	[36,66)	1	4964	70332	5.81255e+06	6.37573e+06	35606	34921	68978.9	1.97529	6.25308e+06	179.063
13	2014	M	[66,95)	1	3620	78810	6.73048e+06	7.38261e+06	12821	11700	71919.3	6.14695	6.73711e+06	575.822
13	2014	W	[0,36)	1	3598	41585	3.38323e+06	3.71104e+06	36715	35895	40656.2	1.13264	3.62816e+06	101.077
13	2014	W	[36,66)	1	6212	104116	8.74358e+06	9.59076e+06	36113	35624	102706	2.88306	9.46089e+06	265.576
13	2014	W	[66,95)	1	4397	125042	1.058e+07	1.16052e+07	17970	16984	118181	6.95838	1.09684e+07	645.808
14	2014	M	[0,36)	1	722	9048	702904	817331	8362	8427	9118.33	1.08204	823684	97.7435
14	2014	M	[36,66)	1	1160	20890	1.76936e+06	2.0574e+06	9670	9574	20682.6	2.16029	2.03698e+06	212.761
14	2014	M	[66,95)	1	730	20574	1.82731e+06	2.12478e+06	3450	2861	17061.5	5.96348	1.76203e+06	615.878
14	2014	W	[0,36)	1	849	11130	877647	1.02052e+06	7791	7913	11304.3	1.42857	1.0365e+06	130.987
14	2014	W	[36,66)	1	1260	24735	2.09077e+06	2.43113e+06	8977	8925	24591.7	2.75537	2.41705e+06	270.818
14	2014	W	[66,95)	1	843	26244	2.34085e+06	2.72192e+06	3832	3324	22764.9	6.84864	2.36108e+06	710.314
15	2014	M	[0,36)	1	437	10738	838609	975126	7789	7777	10721.5	1.37861	973624	125.193
15	2014	M	[36,66)	1	700	20637	1.81364e+06	2.10888e+06	8150	7878	19948.3	2.53215	2.0385e+06	258.759
15	2014	M	[66,95)	1	466	19184	1.73928e+06	2.02242e+06	2754	2319	16153.8	6.96587	1.70297e+06	734.357
15	2014	W	[0,36)	1	505	14078	1.11457e+06	1.29601e+06	7420	7454	14142.5	1.8973	1.30195e+06	174.664
15	2014	W	[36,66)	1	737	24345	2.08961e+06	2.42978e+06	7626	7391	23594.8	3.19237	2.3549e+06	318.618
15	2014	W	[66,95)	1	509	24295	2.19445e+06	2.55169e+06	3095	2766	21712.4	7.84976	2.28044e+06	824.455
16	2014	M	[0,36)	0	8970	155788	1.18436e+07	1.42694e+07	110007	107717	152545	1.41616	1.39723e+07	129.713
16	2014	M	[36,66)	0	13637	306497	2.59218e+07	3.12311e+07	102083	99314	298183	3.00243	3.0384e+07	305.939
16	2014	M	[66,95)	0	7668	246968	2.14932e+07	2.58954e+07	35427	30831	214928	6.97118	2.2536e+07	730.951
16	2014	W	[0,36)	0	10768	208771	1.65885e+07	1.99862e+07	103942	102288	205449	2.00853	1.96682e+07	192.282
16	2014	W	[36,66)	0	14711	373787	3.14473e+07	3.78883e+07	99701	97571	365801	3.74908	3.70789e+07	380.02
16	2014	W	[66,95)	0	8701	341023	2.88831e+07	3.47989e+07	44665	41191	314499	7.63513	3.20923e+07	779.109
17	2014	M	[0,36)	0	1061	17012	1.24562e+06	1.50075e+06	15943	15500	16539.3	1.06705	1.45905e+06	94.1323
17	2014	M	[36,66)	0	1801	37060	2.97552e+06	3.58497e+06	16595	16171	36113.1	2.2332	3.49337e+06	216.027
17	2014	M	[66,95)	0	1200	41511	3.39074e+06	4.08523e+06	6577	5811	36676.4	6.31154	3.60944e+06	621.139
17	2014	W	[0,36)	0	1321	24240	1.80667e+06	2.17671e+06	15182	14622	23345.9	1.59663	2.09642e+06	143.375
17	2014	W	[36,66)	0	2164	51436	4.16264e+06	5.01523e+06	16547	16139	50167.7	3.10848	4.89157e+06	303.09
17	2014	W	[66,95)	0	1385	63405	5.03944e+06	6.07161e+06	8581	8123	60020.8	7.389	5.74755e+06	707.565
18	2014	M	[0,36)	0	5543	53977	4.24714e+06	5.05612e+06	53504	52079	52539.4	1.00884	4.92146e+06	94.4998
18	2014	M	[36,66)	0	9906	138992	1.2019e+07	1.43083e+07	56992	56159	136960	2.4388	1.40992e+07	251.058
18	2014	M	[66,95)	0	5879	126774	1.19773e+07	1.42586e+07	20572	18165	111941	6.16245	1.25903e+07	693.109
18	2014	W	[0,36)	0	7169	77456	6.52681e+06	7.77001e+06	50865	49763	75777.9	1.52278	7.60167e+06	152.758
18	2014	W	[36,66)	0	11348	174061	1.51982e+07	1.8093e+07	55897	54945	171097	3.11396	1.77849e+07	323.685
18	2014	W	[66,95)	0	6859	175102	1.62921e+07	1.93954e+07	25940	24228	163546	6.75027	1.81153e+07	747.702
19	2014	M	[0,36)	1	2394	43233	4.0434e+06	4.93097e+06	31657	31375	42847.9	1.36567	4.88705e+06	155.763
19	2014	M	[36,66)	1	3659	87071	9.04423e+06	1.10295e+07	35465	34111	83746.8	2.45512	1.06085e+07	310.998
19	2014	M	[66,95)	1	2230	73131	7.7472e+06	9.44781e+06	11035	9385	62196.1	6.62719	8.03513e+06	856.168
19	2014	W	[0,36)	1	2763	55463	5.2176e+06	6.36293e+06	30033	29863	55149.1	1.84674	6.32691e+06	211.865
19	2014	W	[36,66)	1	3886	104413	1.05643e+07	1.28833e+07	32158	30861	100202	3.24687	1.23636e+07	400.624
19	2014	W	[66,95)	1	2380	92990	9.5421e+06	1.16367e+07	12422	11147	83445.5	7.48591	1.04423e+07	936.782
20	2014	M	[0,36)	0	5191	62237	4.67848e+06	5.63672e+06	57257	54262	58981.5	1.08698	5.34187e+06	98.4459
20	2014	M	[36,66)	0	8514	137860	1.15774e+07	1.39487e+07	57165	54533	131513	2.41162	1.33065e+07	244.008
20	2014	M	[66,95)	0	4934	119834	1.04549e+07	1.25962e+07	18196	15577	102586	6.58573	1.07832e+07	692.253
20	2014	W	[0,36)	0	7058	91924	7.2521e+06	8.73747e+06	53535	51093	87730.9	1.71708	8.33891e+06	163.21
20	2014	W	[36,66)	0	10206	176285	1.45195e+07	1.74934e+07	55327	52848	168386	3.18624	1.67096e+07	316.182
20	2014	W	[66,95)	0	5854	162163	1.34749e+07	16234863	22272	20163	146807	7.28103	1.46975e+07	728.936
21	2014	M	[0,36)	1	7905	57560	5.18425e+06	5.57446e+06	64279	62464	55934.7	0.895471	5.41706e+06	86.7229
21	2014	M	[36,66)	1	16462	193144	1.80956e+07	1.94576e+07	75802	72598	184980	2.54801	1.86352e+07	256.69
21	2014	M	[66,95)	1	10689	207373	1.94242e+07	2.08862e+07	30501	26892	182836	6.79889	1.84149e+07	684.772
21	2014	W	[0,36)	1	9664	82076	7.26617e+06	7.81308e+06	62485	60797	79858.8	1.31353	7.60201e+06	125.039
21	2014	W	[36,66)	1	18989	252493	2.30117e+07	2.47438e+07	76455	73772	243632	3.3025	2.38754e+07	323.638
21	2014	W	[66,95)	1	13221	311063	2.87963e+07	3.09637e+07	40926	37343	283830	7.60062	2.82529e+07	756.578
22	2014	M	[0,36)	1	685	7922	613550	713430	7564	7637	7998.46	1.04733	720315	94.3192
22	2014	M	[36,66)	1	1050	16996	1.47295e+06	1.71274e+06	7849	7644	16552.1	2.16537	1.668e+06	218.211
22	2014	M	[66,95)	1	776	19351	1.75556e+06	2.04135e+06	2993	2718	17573	6.46542	1.85379e+06	682.042
22	2014	W	[0,36)	1	742	9625	780437	907485	6959	7072	9781.29	1.3831	922221	130.405
22	2014	W	[36,66)	1	1005	17818	1.52746e+06	1.77612e+06	7137	7069	17648.2	2.49657	1.7592e+06	248.861
22	2014	W	[66,95)	1	860	23997	2.11647e+06	2.46101e+06	3517	3297	22495.9	6.82314	2.30707e+06	699.748
23	2014	M	[0,36)	1	16511	109235	1.1897e+07	1.23927e+07	170940	160134	102330	0.639025	1.16093e+07	72.4976
23	2014	M	[36,66)	1	32177	299492	3.27252e+07	3.40887e+07	153036	144489	282765	1.957	3.21849e+07	222.75
23	2014	M	[66,95)	1	20278	277118	3.10862e+07	3.23814e+07	49348	43459	244048	5.61559	2.85172e+07	656.185
23	2014	W	[0,36)	1	23120	180099	1.94933e+07	2.03055e+07	164867	155322	169672	1.09239	1.91299e+07	123.163
23	2014	W	[36,66)	1	41413	438235	5.01743e+07	5.22649e+07	156402	148867	417122	2.80198	4.97469e+07	334.17
23	2014	W	[66,95)	1	25308	426937	4.89388e+07	5.09779e+07	67084	61321	390260	6.36422	4.65985e+07	759.911
24	2014	M	[0,36)	1	6817	65976	5.47275e+06	6.67408e+06	69927	66902	63121.9	0.943498	6.38537e+06	95.4436
24	2014	M	[36,66)	1	11692	158359	1.4683e+07	1.79061e+07	68905	65795	151212	2.29822	1.70979e+07	259.867
24	2014	M	[66,95)	1	7407	135660	1.5767e+07	1.9228e+07	25621	21818	115524	5.29488	1.63739e+07	750.478
24	2014	W	[0,36)	1	8844	97384	8.45686e+06	1.03132e+07	67049	64207	93256.2	1.45243	9.8761e+06	153.816
24	2014	W	[36,66)	1	13811	211514	1.97613e+07	2.40992e+07	68560	66029	203706	3.08509	2.32095e+07	351.505
24	2014	W	[66,95)	1	9059	185865	2.24998e+07	2.74388e+07	31787	28019	163833	5.8472	2.41862e+07	863.208
25	2014	M	[0,36)	1	1499	25502	2.38153e+06	2.9043e+06	24816	23407	24054.1	1.02764	2.7394e+06	117.033
25	2014	M	[36,66)	1	2638	54902	5.65194e+06	6.8926e+06	27610	26412	52519.8	1.98848	6.59353e+06	249.642
25	2014	M	[66,95)	1	1601	44780	4.97024e+06	6.06126e+06	8209	7098	38719.5	5.45499	5.24094e+06	738.368
25	2014	W	[0,36)	1	1757	34742	3.33186e+06	4.06324e+06	23712	22646	33180.1	1.46517	3.88057e+06	171.358
25	2014	W	[36,66)	1	2870	71250	7.03965e+06	8.58494e+06	25749	24675	68278.1	2.7671	8.22686e+06	333.409
25	2014	W	[66,95)	1	1788	62284	6.81808e+06	8.31473e+06	9995	8867	55254.9	6.23152	7.37636e+06	831.889
26	2014	M	[0,36)	0	31093	384884	3.77266e+07	4.23895e+07	310721	295618	366176	1.23868	4.03291e+07	136.423
26	2014	M	[36,66)	0	53626	762181	8.0552e+07	9.05079e+07	307451	294251	729458	2.47903	8.66221e+07	294.382
26	2014	M	[66,95)	0	25749	656208	6.96194e+07	7.8224e+07	99547	88950	586353	6.59194	6.98969e+07	785.8
26	2014	W	[0,36)	0	43210	593740	6.21456e+07	6.98265e+07	299534	285760	566437	1.98221	6.66155e+07	233.117
26	2014	W	[36,66)	0	65497	1085101	1.18137e+08	1.32738e+08	299452	287915	1.0433e+06	3.62362	1.27624e+08	443.27
26	2014	W	[66,95)	0	30492	993548	1.0556e+08	1.18607e+08	129678	120621	924156	7.66165	1.10323e+08	914.623

## Sheet: Data description
Canton ID	key number (from 1 to 26) to identify cantons (anonimysed)
AP-DRG	0=DRG-naive, 1 =AP-DRG
Year	year of data collection
Number of GP	number of general practitioners (GP)
N Patients	number of patients
Number of Consultations	number of consultations
Sum crude Positions	gross costs for the GP consultations
Total population	number of inhabitants (federal statistics)
Total Population in 2010	number of inhabitants (federal statistics) in 2010
Consultations expected	number of consultations adjusted for the population
TARMED Positions	TARMED tariff values
Cost Expected	observed TARMED tariff values adjusted for the population
Consultation Rate	rate of expected GP consultations per capita
Cost Rate	rate of expected costs per capita
GP Rate	number of GP per 10,000 inahabitants
Patient's Sex	sex of the patient
Patient age group	age group of patients
